# Supplementary material for: N-(1-Allyl-1H-indazol-5-yl)-4-methyl­benzene­sulfonamide
Source: Acta Crystallogr Sect E Struct Rep Online. 2013 Nov 30;69(Pt 12):o1847. doi: 10.1107/S1600536813032091 (PMC3885088; doi:10.1107/S1600536813032091)
Supplement: Supplementary file 1 [file e-69-o1847-sup1.cif]

##############################################################################
#                                                                            #
# This CIF contains the data in a paper accepted for publication in          #
# Acta Crystallographica Section E. It conforms to the requirements of       #
# Notes for Authors for Acta Crystallographica Section E, and has been       #
# peer reviewed under the auspices of the IUCr Commission on Journals.       #
#                                                                            #
# Full details of the Crystallographic Information File format               #
# are given in the paper "The Crystallographic Information File (CIF):       #
# a New Standard Archive File for Crystallography" by S. R. Hall, F. H.      #
# Allen and I. D. Brown [Acta Cryst. (1991), A47, 655-685].                  #
#                                                                            #
# The current version of the core CIF dictionary is obtainable from          #
# ftp://ftp.iucr.org/pub/cif_core.dic.                                       #
#                                                                            #
# Software is freely available for graphical display of the structure(s)     #
# in this CIF. For information consult the CIF software page                 #
# http://www.iucr.org/resources/cif/software.                                #
#                                                                            #
# This file may be used for bona fide research purposes within the           #
# scientific community so long as proper attribution is given to the journal # 
# article from which it was obtained.                                        #
#                                                                            #
##############################################################################
data_I
_database_code_depnum_ccdc_archive 'CCDC 973578'
_audit_creation_method     SHELXL-97
_journal_date_recd_electronic     2013-11-12
_journal_date_accepted     2013-11-25
_journal_name_full     'Acta Crystallographica, Section E'
_journal_year     2013
_journal_volume     69
_journal_issue     12
_journal_page_first     o1847
_journal_page_last     o1847
_journal_paper_category     QO
_journal_paper_doi     10.1107/S1600536813032091
_journal_coeditor_code     IM2445
_publ_contact_author_name     'Hafid Abderrafia'
_publ_contact_author_address
;
Laboratoire de Chimie Organique et Analytique
Universit\'e Sultan Moulay Slimane,
Facult\'e des Sciences et Techniques, B\'eni-Mellal, BP 523, Morocco
;
_publ_contact_author_email     'h_abderrafia@yahoo.fr'
_publ_contact_author_fax     '212 537 77 54 40'
_publ_contact_author_phone     '212 537 77 54 40'
_publ_section_title
;
<i>N</i>-(1-Allyl-1<i>H</i>-indazol-5-yl)-4-methylbenzenesulfonamide
;
loop_
    _publ_author_name
    _publ_author_address
    'Chicha, Hakima'
;
Laboratoire de Chimie Organique et Analytique
Universit\'e Sultan Moulay Slimane,
Facult\'e des Sciences et Techniques, B\'eni-Mellal, BP 523, Morocco
;
    'Rakib, El Mostapha'
;
Laboratoire de Chimie Organique et Analytique
Universit\'e Sultan Moulay Slimane,
Facult\'e des Sciences et Techniques, B\'eni-Mellal, BP 523, Morocco
;
    'Abderrafia, Hafid'
;
Laboratoire de Chimie Organique et Analytique
Universit\'e Sultan Moulay Slimane,
Facult\'e des Sciences et Techniques, B\'eni-Mellal, BP 523, Morocco
;
    'Saadi, Mohamed'
;
Laboratoire de Chimie du Solide Appliqu\'ee,
Facult\'e des Sciences, Universit\'e Mohammed V-Agdal
Avenue Ibn Battouta, BP. 1014, Rabat, Morocco
;
    'El Ammari, Lahcen'
;
Laboratoire de Chimie du Solide Appliqu\'ee,
Facult\'e des Sciences, Universit\'e Mohammed V-Agdal
Avenue Ibn Battouta, BP. 1014, Rabat, Morocco
;
_chemical_name_systematic
;
<i>N</i>-(1-Allyl-1<i>H</i>-indazol-5-yl)-4-methylbenzenesulfonamide
;
_chemical_name_common     ?
_chemical_formula_moiety     'C17 H17 N3 O2 S'
_chemical_formula_sum     'C17 H17 N3 O2 S'
_chemical_formula_iupac     'C17 H17 N3 O2 S'
_chemical_formula_weight     327.40
_chemical_melting_point     ?
_symmetry_cell_setting     triclinic
_symmetry_space_group_name_H-M     'P -1'
_symmetry_space_group_name_Hall     '-p 1'
loop_
    _symmetry_equiv_pos_as_xyz
    'x, y, z'
    '-x, -y, -z'
_cell_length_a     8.8200(4)
_cell_length_b     10.4769(5)
_cell_length_c     19.7407(10)
_cell_angle_alpha     80.2110(10)
_cell_angle_beta     78.9840(10)
_cell_angle_gamma     69.7840(10)
_cell_volume     1669.51(14)
_cell_formula_units_Z     4
_cell_measurement_reflns_used     6791
_cell_measurement_theta_min     2.44
_cell_measurement_theta_max     26.37
_cell_measurement_temperature     296(2)
_exptl_crystal_description     Block
_exptl_crystal_colour     colourless
_exptl_crystal_size_max     0.42
_exptl_crystal_size_mid     0.35
_exptl_crystal_size_min     0.28
_exptl_crystal_density_diffrn     1.303
_exptl_crystal_density_meas     ?
_exptl_crystal_density_method     'not measured'
_exptl_crystal_F_000     688
_exptl_absorpt_coefficient_mu     0.207
_exptl_absorpt_correction_type     multi-scan
_exptl_absorpt_process_details     '(SADABS; Bruker, 2009)'
_exptl_absorpt_correction_T_min     0.6934
_exptl_absorpt_correction_T_max     0.7466
_exptl_special_details     ?
_diffrn_ambient_temperature     296(2)
_diffrn_radiation_type     MoK\a
_diffrn_radiation_wavelength     0.71073
_diffrn_radiation_source     'fine-focus sealed tube'
_diffrn_radiation_monochromator     graphite
_diffrn_measurement_device_type     'Bruker X8 APEX'
_diffrn_measurement_method     '\f and \w scans'
_diffrn_reflns_number     31703
_diffrn_reflns_av_R_equivalents     0.0305
_diffrn_reflns_av_sigmaI/netI     0.0235
_diffrn_reflns_theta_min     2.44
_diffrn_reflns_theta_max     26.37
_diffrn_reflns_theta_full     26.37
_diffrn_measured_fraction_theta_max     0.999
_diffrn_measured_fraction_theta_full     0.999
_diffrn_reflns_limit_h_min     -10
_diffrn_reflns_limit_h_max     11
_diffrn_reflns_limit_k_min     -13
_diffrn_reflns_limit_k_max     13
_diffrn_reflns_limit_l_min     -24
_diffrn_reflns_limit_l_max     24
_refine_special_details
;
Refinement of <i>F</i>^2^ against all reflections. The weighted <i>R</i>-factor
<i>wR</i> and goodness of fit <i>S</i> are based on <i>F</i>^2^, conventional
<i>R</i>-factors <i>R</i> are based on <i>F</i>, with <i>F</i> set to zero for
negative <i>F</i>^2^. The threshold expression of <i>F</i>^2^ >
2\s(<i>F</i>^2^) is used only for calculating <i>R</i>-factors(gt) <i>etc</i>.
and is not relevant to the choice of reflections for refinement.
<i>R</i>-factors based on <i>F</i>^2^ are statistically about twice as large
as those based on <i>F</i>, and <i>R</i>- factors based on all data will be
even larger.
;
_reflns_number_total     6791
_reflns_number_gt     5368
_reflns_threshold_expression     I>2sigma(I)
_refine_ls_structure_factor_coef     Fsqd
_refine_ls_matrix_type     full
_refine_ls_R_factor_all     0.0553
_refine_ls_R_factor_gt     0.0420
_refine_ls_wR_factor_gt     0.1102
_refine_ls_wR_factor_ref     0.1204
_refine_ls_goodness_of_fit_ref     1.024
_refine_ls_restrained_S_all     1.024
_refine_ls_number_reflns     6791
_refine_ls_number_parameters     415
_refine_ls_number_restraints     0
_refine_ls_hydrogen_treatment     constr
_refine_ls_weighting_scheme     calc
_refine_ls_weighting_details
         'calc w=1/[\s^2^(Fo^2^)+(0.0594P)^2^+0.4278P] where P=(Fo^2^+2Fc^2^)/3'
_atom_sites_solution_hydrogens     geom
_atom_sites_solution_primary     direct
_atom_sites_solution_secondary     difmap
_refine_ls_shift/su_max     0.001
_refine_ls_shift/su_mean     0.000
_refine_diff_density_max     0.315
_refine_diff_density_min     -0.280
_refine_ls_extinction_method     none
_refine_ls_extinction_coef     ?
loop_
    _atom_type_symbol
    _atom_type_description
    _atom_type_scat_dispersion_real
    _atom_type_scat_dispersion_imag
    _atom_type_scat_source
    'C' 'C' 0.0033 0.0016
                         'International Tables Vol C Tables 4.2.6.8 and 6.1.1.4'
    'H' 'H' 0.0000 0.0000
                         'International Tables Vol C Tables 4.2.6.8 and 6.1.1.4'
    'N' 'N' 0.0061 0.0033
                         'International Tables Vol C Tables 4.2.6.8 and 6.1.1.4'
    'O' 'O' 0.0106 0.0060
                         'International Tables Vol C Tables 4.2.6.8 and 6.1.1.4'
    'S' 'S' 0.1246 0.1234
                         'International Tables Vol C Tables 4.2.6.8 and 6.1.1.4'
_computing_data_collection     'APEX2 (Bruker, 2009)'
_computing_cell_refinement     'SAINT (Bruker, 2009)'
_computing_data_reduction     'SAINT (Bruker, 2009)'
_computing_structure_solution     'SHELXS97 (Sheldrick, 2008)'
_computing_structure_refinement     'SHELXL97 (Sheldrick, 2008)'
_computing_molecular_graphics     'ORTEP-3 for Windows (Farrugia, 2012)'
_computing_publication_material
                               'PLATON (Spek, 2009) and publCIF (Westrip, 2010)'
loop_
    _atom_site_type_symbol
    _atom_site_label
    _atom_site_fract_x
    _atom_site_fract_y
    _atom_site_fract_z
    _atom_site_U_iso_or_equiv
    _atom_site_adp_type
    _atom_site_calc_flag
    _atom_site_refinement_flags
    _atom_site_occupancy
    _atom_site_symmetry_multiplicity
    _atom_site_disorder_assembly
    _atom_site_disorder_group
    C C1 -0.5331(4) 1.4103(5) 1.1048(2) 0.1376(14) Uani d . 1 1 . .
    H H1A -0.4762 1.3460 1.1375 0.165 Uiso calc R 1 1 . .
    H H1B -0.5362 1.5009 1.1007 0.165 Uiso calc R 1 1 . .
    C C2 -0.6054(3) 1.3750(3) 1.06626(16) 0.0943(8) Uani d . 1 1 . .
    H H2 -0.6610 1.4419 1.0341 0.113 Uiso calc R 1 1 . .
    C C3 -0.6085(3) 1.2319(3) 1.06826(13) 0.0859(7) Uani d . 1 1 . .
    H H3A -0.5292 1.1694 1.0966 0.103 Uiso calc R 1 1 . .
    H H3B -0.7156 1.2276 1.0894 0.103 Uiso calc R 1 1 . .
    C C4 -0.6237(3) 1.1553(3) 0.90373(15) 0.0899(8) Uani d . 1 1 . .
    H H4 -0.6796 1.1473 0.8701 0.108 Uiso calc R 1 1 . .
    C C5 -0.4527(3) 1.1281(2) 0.89489(11) 0.0631(5) Uani d . 1 1 . .
    C C6 -0.4237(3) 1.1507(2) 0.95842(10) 0.0567(5) Uani d . 1 1 . .
    C C7 -0.2677(3) 1.1323(2) 0.97123(10) 0.0626(5) Uani d . 1 1 . .
    H H7 -0.2500 1.1460 1.0140 0.075 Uiso calc R 1 1 . .
    C C8 -0.1409(3) 1.0934(2) 0.91886(9) 0.0561(5) Uani d . 1 1 . .
    H H8 -0.0355 1.0816 0.9260 0.067 Uiso calc R 1 1 . .
    C C9 -0.1670(2) 1.07082(18) 0.85424(9) 0.0483(4) Uani d . 1 1 . .
    C C10 -0.3201(3) 1.0860(2) 0.84226(10) 0.0623(5) Uani d . 1 1 . .
    H H10 -0.3363 1.0688 0.8000 0.075 Uiso calc R 1 1 . .
    C C11 0.0714(2) 0.7588(2) 0.81912(10) 0.0537(4) Uani d . 1 1 . .
    C C12 -0.0059(3) 0.7344(2) 0.77026(12) 0.0680(6) Uani d . 1 1 . .
    H H12 -0.0317 0.7982 0.7317 0.082 Uiso calc R 1 1 . .
    C C13 -0.0443(3) 0.6161(3) 0.77871(15) 0.0810(7) Uani d . 1 1 . .
    H H13 -0.0977 0.6011 0.7460 0.097 Uiso calc R 1 1 . .
    C C14 -0.0053(3) 0.5185(2) 0.83494(16) 0.0806(7) Uani d . 1 1 . .
    C C15 0.0682(3) 0.5455(3) 0.88345(15) 0.0874(8) Uani d . 1 1 . .
    H H15 0.0935 0.4814 0.9219 0.105 Uiso calc R 1 1 . .
    C C16 0.1063(3) 0.6655(2) 0.87706(12) 0.0717(6) Uani d . 1 1 . .
    H H16 0.1543 0.6826 0.9111 0.086 Uiso calc R 1 1 . .
    C C17 -0.0423(4) 0.3862(3) 0.8436(2) 0.1211(12) Uani d . 1 1 . .
    H H17A -0.1549 0.4054 0.8394 0.182 Uiso calc R 1 1 . .
    H H17B -0.0214 0.3383 0.8886 0.182 Uiso calc R 1 1 . .
    H H17C 0.0258 0.3305 0.8084 0.182 Uiso calc R 1 1 . .
    C C18 -0.0239(3) 0.5553(3) 0.40309(16) 0.0876(8) Uani d . 1 1 . .
    H H18A -0.1103 0.5665 0.4393 0.105 Uiso calc R 1 1 . .
    H H18B 0.0332 0.4688 0.3894 0.105 Uiso calc R 1 1 . .
    C C19 0.0165(3) 0.6589(2) 0.37214(12) 0.0632(5) Uani d . 1 1 . .
    H H19 0.1036 0.6438 0.3362 0.076 Uiso calc R 1 1 . .
    C C20 -0.0659(2) 0.80224(19) 0.38962(10) 0.0522(4) Uani d . 1 1 . .
    H H20A -0.1273 0.8559 0.3527 0.063 Uiso calc R 1 1 . .
    H H20B -0.1423 0.8019 0.4320 0.063 Uiso calc R 1 1 . .
    C C21 0.2282(2) 0.96925(19) 0.36555(9) 0.0511(4) Uani d . 1 1 . .
    H H21 0.2911 1.0194 0.3383 0.061 Uiso calc R 1 1 . .
    C C22 0.2391(2) 0.91991(17) 0.43648(8) 0.0428(4) Uani d . 1 1 . .
    C C23 0.3346(2) 0.92338(17) 0.48490(8) 0.0442(4) Uani d . 1 1 . .
    H H23 0.4118 0.9684 0.4729 0.053 Uiso calc R 1 1 . .
    C C24 0.3107(2) 0.85819(16) 0.55050(8) 0.0419(4) Uani d . 1 1 . .
    C C25 0.1910(2) 0.79282(18) 0.56925(9) 0.0484(4) Uani d . 1 1 . .
    H H25 0.1768 0.7507 0.6143 0.058 Uiso calc R 1 1 . .
    C C26 0.0952(2) 0.78944(18) 0.52319(9) 0.0488(4) Uani d . 1 1 . .
    H H26 0.0158 0.7467 0.5361 0.059 Uiso calc R 1 1 . .
    C C27 0.1216(2) 0.85298(16) 0.45583(8) 0.0407(4) Uani d . 1 1 . .
    C C28 0.5359(2) 0.58393(18) 0.63513(9) 0.0463(4) Uani d . 1 1 . .
    C C29 0.5396(2) 0.5001(2) 0.58778(10) 0.0552(5) Uani d . 1 1 . .
    H H29 0.5773 0.5188 0.5411 0.066 Uiso calc R 1 1 . .
    C C30 0.4874(3) 0.3886(2) 0.60989(11) 0.0619(5) Uani d . 1 1 . .
    H H30 0.4889 0.3330 0.5775 0.074 Uiso calc R 1 1 . .
    C C31 0.4327(2) 0.3571(2) 0.67903(11) 0.0590(5) Uani d . 1 1 . .
    C C32 0.4335(3) 0.4411(2) 0.72592(11) 0.0726(6) Uani d . 1 1 . .
    H H32 0.3994 0.4207 0.7728 0.087 Uiso calc R 1 1 . .
    C C33 0.4837(3) 0.5539(2) 0.70484(10) 0.0665(6) Uani d . 1 1 . .
    H H33 0.4825 0.6095 0.7371 0.080 Uiso calc R 1 1 . .
    C C34 0.3732(3) 0.2362(3) 0.70195(15) 0.0841(7) Uani d . 1 1 . .
    H H34A 0.2562 0.2675 0.7115 0.126 Uiso calc R 1 1 . .
    H H34B 0.4174 0.1867 0.7432 0.126 Uiso calc R 1 1 . .
    H H34C 0.4081 0.1772 0.6658 0.126 Uiso calc R 1 1 . .
    N N1 -0.5718(2) 1.18978(19) 0.99908(10) 0.0694(5) Uani d . 1 1 . .
    N N2 -0.6939(2) 1.1936(2) 0.96546(12) 0.0855(6) Uani d . 1 1 . .
    N N3 -0.03312(19) 1.03964(16) 0.79882(7) 0.0523(4) Uani d . 1 1 . .
    H H3N -0.0594 1.0518 0.7611 0.063 Uiso d R 1 1 . .
    N N4 0.05029(18) 0.86568(15) 0.39871(7) 0.0470(3) Uani d . 1 1 . .
    N N5 0.1175(2) 0.93510(16) 0.34324(7) 0.0521(4) Uani d . 1 1 . .
    N N6 0.40966(19) 0.85977(15) 0.60082(7) 0.0487(4) Uani d . 1 1 . .
    H H6N 0.3615 0.8700 0.6388 0.058 Uiso d R 1 1 . .
    O O1 0.22363(18) 0.91011(16) 0.73713(7) 0.0677(4) Uani d . 1 1 . .
    O O2 0.20026(17) 0.91093(16) 0.86333(7) 0.0688(4) Uani d . 1 1 . .
    O O3 0.67127(17) 0.72657(15) 0.53792(8) 0.0677(4) Uani d . 1 1 . .
    O O4 0.6511(2) 0.76466(16) 0.66010(8) 0.0748(4) Uani d . 1 1 . .
    S S1 0.12954(6) 0.90722(5) 0.80483(2) 0.05223(14) Uani d . 1 1 . .
    S S2 0.58344(6) 0.73592(5) 0.60662(2) 0.05151(14) Uani d . 1 1 . .
loop_
    _atom_site_aniso_label
    _atom_site_aniso_U_11
    _atom_site_aniso_U_22
    _atom_site_aniso_U_33
    _atom_site_aniso_U_12
    _atom_site_aniso_U_13
    _atom_site_aniso_U_23
    C1 0.092(2) 0.163(4) 0.149(3) -0.015(2) 0.001(2) -0.071(3)
    C2 0.0788(17) 0.105(2) 0.0888(19) -0.0081(15) 0.0001(15) -0.0433(17)
    C3 0.0829(16) 0.099(2) 0.0613(14) -0.0196(14) 0.0163(12) -0.0202(13)
    C4 0.0640(14) 0.117(2) 0.0809(17) -0.0096(14) -0.0194(13) -0.0214(16)
    C5 0.0589(12) 0.0669(13) 0.0564(12) -0.0073(10) -0.0145(9) -0.0089(10)
    C6 0.0649(12) 0.0509(11) 0.0464(10) -0.0117(9) -0.0036(9) -0.0046(8)
    C7 0.0738(13) 0.0749(14) 0.0397(10) -0.0214(11) -0.0072(9) -0.0148(9)
    C8 0.0629(11) 0.0668(12) 0.0418(10) -0.0212(10) -0.0109(8) -0.0104(9)
    C9 0.0598(11) 0.0455(10) 0.0361(9) -0.0112(8) -0.0090(8) -0.0054(7)
    C10 0.0628(12) 0.0757(14) 0.0446(10) -0.0091(10) -0.0179(9) -0.0141(9)
    C11 0.0500(10) 0.0561(11) 0.0461(10) -0.0064(8) -0.0039(8) -0.0082(8)
    C12 0.0773(14) 0.0674(14) 0.0587(12) -0.0190(11) -0.0152(11) -0.0090(10)
    C13 0.0810(16) 0.0753(16) 0.0906(18) -0.0244(13) -0.0089(14) -0.0253(14)
    C14 0.0586(13) 0.0602(14) 0.109(2) -0.0098(11) 0.0117(13) -0.0202(14)
    C15 0.0765(16) 0.0666(15) 0.0922(19) -0.0075(13) -0.0019(14) 0.0186(13)
    C16 0.0676(13) 0.0738(15) 0.0627(13) -0.0123(11) -0.0157(11) 0.0060(11)
    C17 0.096(2) 0.0656(17) 0.186(4) -0.0242(15) 0.022(2) -0.0225(19)
    C18 0.0931(18) 0.0565(14) 0.113(2) -0.0224(13) -0.0220(16) -0.0035(13)
    C19 0.0685(13) 0.0618(13) 0.0663(13) -0.0244(10) -0.0145(10) -0.0131(10)
    C20 0.0522(10) 0.0506(10) 0.0589(11) -0.0191(8) -0.0206(9) -0.0003(8)
    C21 0.0652(11) 0.0579(11) 0.0378(9) -0.0308(9) -0.0112(8) 0.0015(8)
    C22 0.0522(9) 0.0408(9) 0.0368(8) -0.0165(7) -0.0081(7) -0.0034(7)
    C23 0.0528(10) 0.0440(9) 0.0401(9) -0.0199(8) -0.0102(7) -0.0032(7)
    C24 0.0502(9) 0.0379(8) 0.0354(8) -0.0087(7) -0.0091(7) -0.0069(6)
    C25 0.0555(10) 0.0491(10) 0.0356(9) -0.0142(8) -0.0053(7) 0.0016(7)
    C26 0.0500(10) 0.0489(10) 0.0469(10) -0.0193(8) -0.0063(8) 0.0025(8)
    C27 0.0449(9) 0.0374(8) 0.0393(8) -0.0107(7) -0.0093(7) -0.0050(7)
    C28 0.0499(10) 0.0464(9) 0.0412(9) -0.0119(8) -0.0129(7) -0.0018(7)
    C29 0.0680(12) 0.0533(11) 0.0410(9) -0.0129(9) -0.0123(9) -0.0054(8)
    C30 0.0750(13) 0.0516(11) 0.0620(12) -0.0168(10) -0.0230(10) -0.0072(9)
    C31 0.0508(11) 0.0517(11) 0.0723(13) -0.0131(9) -0.0212(10) 0.0055(10)
    C32 0.0875(16) 0.0749(15) 0.0500(12) -0.0296(13) 0.0003(11) 0.0029(10)
    C33 0.0954(16) 0.0643(13) 0.0425(10) -0.0284(12) -0.0078(10) -0.0098(9)
    C34 0.0725(15) 0.0758(16) 0.109(2) -0.0343(13) -0.0311(14) 0.0193(14)
    N1 0.0679(11) 0.0688(12) 0.0599(11) -0.0126(9) 0.0029(9) -0.0103(9)
    N2 0.0631(12) 0.0942(16) 0.0848(15) -0.0095(11) -0.0043(11) -0.0130(12)
    N3 0.0643(9) 0.0581(9) 0.0312(7) -0.0139(8) -0.0103(7) -0.0054(6)
    N4 0.0537(8) 0.0483(8) 0.0432(8) -0.0204(7) -0.0141(6) 0.0000(6)
    N5 0.0657(10) 0.0584(9) 0.0375(8) -0.0261(8) -0.0145(7) 0.0008(7)
    N6 0.0615(9) 0.0488(8) 0.0349(7) -0.0134(7) -0.0111(6) -0.0074(6)
    O1 0.0662(9) 0.0856(10) 0.0476(8) -0.0247(8) 0.0051(6) -0.0126(7)
    O2 0.0656(9) 0.0885(11) 0.0535(8) -0.0167(8) -0.0229(7) -0.0129(7)
    O3 0.0603(8) 0.0687(9) 0.0640(9) -0.0187(7) 0.0032(7) 0.0018(7)
    O4 0.0865(11) 0.0710(10) 0.0846(11) -0.0340(8) -0.0475(9) 0.0018(8)
    S1 0.0529(3) 0.0649(3) 0.0371(2) -0.0147(2) -0.00791(19) -0.0086(2)
    S2 0.0554(3) 0.0524(3) 0.0496(3) -0.0189(2) -0.0165(2) -0.0002(2)
_geom_special_details
;
All e.s.d.'s (except the e.s.d. in the dihedral angle between two l.s. planes)
are estimated using the full covariance matrix. The cell e.s.d.'s are taken
into account individually in the estimation of e.s.d.'s in distances, angles
and torsion angles; correlations between e.s.d.'s in cell parameters are only
used when they are defined by crystal symmetry. An approximate (isotropic)
treatment of cell e.s.d.'s is used for estimating e.s.d.'s involving l.s.
planes.
;
loop_
    _geom_bond_atom_site_label_1
    _geom_bond_atom_site_label_2
    _geom_bond_site_symmetry_2
    _geom_bond_distance
    _geom_bond_publ_flag
    C1 C2 . 1.252(4) ?
    C1 H1A . 0.9300 ?
    C1 H1B . 0.9300 ?
    C2 C3 . 1.502(4) ?
    C2 H2 . 0.9300 ?
    C3 N1 . 1.450(3) ?
    C3 H3A . 0.9700 ?
    C3 H3B . 0.9700 ?
    C4 N2 . 1.317(3) ?
    C4 C5 . 1.417(3) ?
    C4 H4 . 0.9300 ?
    C5 C6 . 1.400(3) ?
    C5 C10 . 1.406(3) ?
    C6 N1 . 1.364(3) ?
    C6 C7 . 1.388(3) ?
    C7 C8 . 1.368(3) ?
    C7 H7 . 0.9300 ?
    C8 C9 . 1.410(2) ?
    C8 H8 . 0.9300 ?
    C9 C10 . 1.365(3) ?
    C9 N3 . 1.435(2) ?
    C10 H10 . 0.9300 ?
    C11 C16 . 1.380(3) ?
    C11 C12 . 1.384(3) ?
    C11 S1 . 1.762(2) ?
    C12 C13 . 1.370(3) ?
    C12 H12 . 0.9300 ?
    C13 C14 . 1.383(4) ?
    C13 H13 . 0.9300 ?
    C14 C15 . 1.369(4) ?
    C14 C17 . 1.506(4) ?
    C15 C16 . 1.390(4) ?
    C15 H15 . 0.9300 ?
    C16 H16 . 0.9300 ?
    C17 H17A . 0.9600 ?
    C17 H17B . 0.9600 ?
    C17 H17C . 0.9600 ?
    C18 C19 . 1.280(3) ?
    C18 H18A . 0.9300 ?
    C18 H18B . 0.9300 ?
    C19 C20 . 1.493(3) ?
    C19 H19 . 0.9300 ?
    C20 N4 . 1.451(2) ?
    C20 H20A . 0.9700 ?
    C20 H20B . 0.9700 ?
    C21 N5 . 1.317(2) ?
    C21 C22 . 1.417(2) ?
    C21 H21 . 0.9300 ?
    C22 C23 . 1.402(2) ?
    C22 C27 . 1.404(2) ?
    C23 C24 . 1.372(2) ?
    C23 H23 . 0.9300 ?
    C24 C25 . 1.409(2) ?
    C24 N6 . 1.448(2) ?
    C25 C26 . 1.367(2) ?
    C25 H25 . 0.9300 ?
    C26 C27 . 1.398(2) ?
    C26 H26 . 0.9300 ?
    C27 N4 . 1.359(2) ?
    C28 C29 . 1.376(3) ?
    C28 C33 . 1.384(3) ?
    C28 S2 . 1.7592(18) ?
    C29 C30 . 1.375(3) ?
    C29 H29 . 0.9300 ?
    C30 C31 . 1.382(3) ?
    C30 H30 . 0.9300 ?
    C31 C32 . 1.383(3) ?
    C31 C34 . 1.503(3) ?
    C32 C33 . 1.375(3) ?
    C32 H32 . 0.9300 ?
    C33 H33 . 0.9300 ?
    C34 H34A . 0.9600 ?
    C34 H34B . 0.9600 ?
    C34 H34C . 0.9600 ?
    N1 N2 . 1.355(3) ?
    N3 S1 . 1.6219(16) ?
    N3 H3N . 0.7979 ?
    N4 N5 . 1.363(2) ?
    N6 S2 . 1.6396(16) ?
    N6 H6N . 0.7925 ?
    O1 S1 . 1.4337(14) ?
    O2 S1 . 1.4253(14) ?
    O3 S2 . 1.4283(15) ?
    O4 S2 . 1.4260(14) ?
loop_
    _geom_angle_atom_site_label_1
    _geom_angle_atom_site_label_2
    _geom_angle_atom_site_label_3
    _geom_angle_site_symmetry_1
    _geom_angle_site_symmetry_3
    _geom_angle
    _geom_angle_publ_flag
    C2 C1 H1A . . 120.0 ?
    C2 C1 H1B . . 120.0 ?
    H1A C1 H1B . . 120.0 ?
    C1 C2 C3 . . 124.6(4) ?
    C1 C2 H2 . . 117.7 ?
    C3 C2 H2 . . 117.7 ?
    N1 C3 C2 . . 111.3(2) ?
    N1 C3 H3A . . 109.4 ?
    C2 C3 H3A . . 109.4 ?
    N1 C3 H3B . . 109.4 ?
    C2 C3 H3B . . 109.4 ?
    H3A C3 H3B . . 108.0 ?
    N2 C4 C5 . . 111.7(2) ?
    N2 C4 H4 . . 124.2 ?
    C5 C4 H4 . . 124.2 ?
    C6 C5 C10 . . 119.11(19) ?
    C6 C5 C4 . . 104.1(2) ?
    C10 C5 C4 . . 136.8(2) ?
    N1 C6 C7 . . 131.43(19) ?
    N1 C6 C5 . . 106.56(19) ?
    C7 C6 C5 . . 122.02(18) ?
    C8 C7 C6 . . 117.81(18) ?
    C8 C7 H7 . . 121.1 ?
    C6 C7 H7 . . 121.1 ?
    C7 C8 C9 . . 121.28(19) ?
    C7 C8 H8 . . 119.4 ?
    C9 C8 H8 . . 119.4 ?
    C10 C9 C8 . . 120.84(17) ?
    C10 C9 N3 . . 119.27(16) ?
    C8 C9 N3 . . 119.79(17) ?
    C9 C10 C5 . . 118.93(18) ?
    C9 C10 H10 . . 120.5 ?
    C5 C10 H10 . . 120.5 ?
    C16 C11 C12 . . 120.0(2) ?
    C16 C11 S1 . . 120.87(17) ?
    C12 C11 S1 . . 119.12(16) ?
    C13 C12 C11 . . 119.9(2) ?
    C13 C12 H12 . . 120.0 ?
    C11 C12 H12 . . 120.0 ?
    C12 C13 C14 . . 121.3(3) ?
    C12 C13 H13 . . 119.4 ?
    C14 C13 H13 . . 119.4 ?
    C15 C14 C13 . . 118.1(2) ?
    C15 C14 C17 . . 120.2(3) ?
    C13 C14 C17 . . 121.7(3) ?
    C14 C15 C16 . . 122.1(2) ?
    C14 C15 H15 . . 119.0 ?
    C16 C15 H15 . . 119.0 ?
    C11 C16 C15 . . 118.6(2) ?
    C11 C16 H16 . . 120.7 ?
    C15 C16 H16 . . 120.7 ?
    C14 C17 H17A . . 109.5 ?
    C14 C17 H17B . . 109.5 ?
    H17A C17 H17B . . 109.5 ?
    C14 C17 H17C . . 109.5 ?
    H17A C17 H17C . . 109.5 ?
    H17B C17 H17C . . 109.5 ?
    C19 C18 H18A . . 120.0 ?
    C19 C18 H18B . . 120.0 ?
    H18A C18 H18B . . 120.0 ?
    C18 C19 C20 . . 124.7(2) ?
    C18 C19 H19 . . 117.6 ?
    C20 C19 H19 . . 117.6 ?
    N4 C20 C19 . . 111.89(16) ?
    N4 C20 H20A . . 109.2 ?
    C19 C20 H20A . . 109.2 ?
    N4 C20 H20B . . 109.2 ?
    C19 C20 H20B . . 109.2 ?
    H20A C20 H20B . . 107.9 ?
    N5 C21 C22 . . 111.35(15) ?
    N5 C21 H21 . . 124.3 ?
    C22 C21 H21 . . 124.3 ?
    C23 C22 C27 . . 120.20(15) ?
    C23 C22 C21 . . 135.59(16) ?
    C27 C22 C21 . . 104.21(15) ?
    C24 C23 C22 . . 117.89(15) ?
    C24 C23 H23 . . 121.1 ?
    C22 C23 H23 . . 121.1 ?
    C23 C24 C25 . . 121.15(15) ?
    C23 C24 N6 . . 118.47(15) ?
    C25 C24 N6 . . 120.37(14) ?
    C26 C25 C24 . . 122.00(16) ?
    C26 C25 H25 . . 119.0 ?
    C24 C25 H25 . . 119.0 ?
    C25 C26 C27 . . 117.11(16) ?
    C25 C26 H26 . . 121.4 ?
    C27 C26 H26 . . 121.4 ?
    N4 C27 C26 . . 131.53(16) ?
    N4 C27 C22 . . 106.84(14) ?
    C26 C27 C22 . . 121.63(15) ?
    C29 C28 C33 . . 120.04(18) ?
    C29 C28 S2 . . 120.13(14) ?
    C33 C28 S2 . . 119.67(14) ?
    C30 C29 C28 . . 119.62(18) ?
    C30 C29 H29 . . 120.2 ?
    C28 C29 H29 . . 120.2 ?
    C29 C30 C31 . . 121.56(19) ?
    C29 C30 H30 . . 119.2 ?
    C31 C30 H30 . . 119.2 ?
    C30 C31 C32 . . 117.79(19) ?
    C30 C31 C34 . . 120.7(2) ?
    C32 C31 C34 . . 121.5(2) ?
    C33 C32 C31 . . 121.6(2) ?
    C33 C32 H32 . . 119.2 ?
    C31 C32 H32 . . 119.2 ?
    C32 C33 C28 . . 119.35(19) ?
    C32 C33 H33 . . 120.3 ?
    C28 C33 H33 . . 120.3 ?
    C31 C34 H34A . . 109.5 ?
    C31 C34 H34B . . 109.5 ?
    H34A C34 H34B . . 109.5 ?
    C31 C34 H34C . . 109.5 ?
    H34A C34 H34C . . 109.5 ?
    H34B C34 H34C . . 109.5 ?
    N2 N1 C6 . . 111.58(18) ?
    N2 N1 C3 . . 120.2(2) ?
    C6 N1 C3 . . 128.1(2) ?
    C4 N2 N1 . . 106.1(2) ?
    C9 N3 S1 . . 123.01(12) ?
    C9 N3 H3N . . 114.5 ?
    S1 N3 H3N . . 110.5 ?
    C27 N4 N5 . . 111.13(13) ?
    C27 N4 C20 . . 128.27(15) ?
    N5 N4 C20 . . 120.10(14) ?
    C21 N5 N4 . . 106.45(14) ?
    C24 N6 S2 . . 118.67(11) ?
    C24 N6 H6N . . 114.2 ?
    S2 N6 H6N . . 108.4 ?
    O2 S1 O1 . . 118.84(9) ?
    O2 S1 N3 . . 109.12(8) ?
    O1 S1 N3 . . 104.33(8) ?
    O2 S1 C11 . . 108.08(9) ?
    O1 S1 C11 . . 107.75(9) ?
    N3 S1 C11 . . 108.31(9) ?
    O4 S2 O3 . . 120.18(10) ?
    O4 S2 N6 . . 105.67(9) ?
    O3 S2 N6 . . 106.80(8) ?
    O4 S2 C28 . . 108.23(9) ?
    O3 S2 C28 . . 108.43(9) ?
    N6 S2 C28 . . 106.79(8) ?
loop_
    _geom_torsion_atom_site_label_1
    _geom_torsion_atom_site_label_2
    _geom_torsion_atom_site_label_3
    _geom_torsion_atom_site_label_4
    _geom_torsion_site_symmetry_1
    _geom_torsion_site_symmetry_2
    _geom_torsion_site_symmetry_3
    _geom_torsion_site_symmetry_4
    _geom_torsion
    _geom_torsion_publ_flag
    C1 C2 C3 N1 . . . . -132.5(3) ?
    N2 C4 C5 C6 . . . . 1.2(3) ?
    N2 C4 C5 C10 . . . . -179.8(3) ?
    C10 C5 C6 N1 . . . . -179.90(19) ?
    C4 C5 C6 N1 . . . . -0.6(2) ?
    C10 C5 C6 C7 . . . . -0.3(3) ?
    C4 C5 C6 C7 . . . . 178.9(2) ?
    N1 C6 C7 C8 . . . . -179.2(2) ?
    C5 C6 C7 C8 . . . . 1.3(3) ?
    C6 C7 C8 C9 . . . . -0.8(3) ?
    C7 C8 C9 C10 . . . . -0.6(3) ?
    C7 C8 C9 N3 . . . . 175.55(18) ?
    C8 C9 C10 C5 . . . . 1.6(3) ?
    N3 C9 C10 C5 . . . . -174.58(18) ?
    C6 C5 C10 C9 . . . . -1.1(3) ?
    C4 C5 C10 C9 . . . . 179.9(3) ?
    C16 C11 C12 C13 . . . . -1.5(3) ?
    S1 C11 C12 C13 . . . . 176.62(18) ?
    C11 C12 C13 C14 . . . . -0.9(4) ?
    C12 C13 C14 C15 . . . . 2.2(4) ?
    C12 C13 C14 C17 . . . . -178.1(2) ?
    C13 C14 C15 C16 . . . . -1.0(4) ?
    C17 C14 C15 C16 . . . . 179.2(2) ?
    C12 C11 C16 C15 . . . . 2.6(3) ?
    S1 C11 C16 C15 . . . . -175.51(17) ?
    C14 C15 C16 C11 . . . . -1.3(4) ?
    C18 C19 C20 N4 . . . . 129.8(2) ?
    N5 C21 C22 C23 . . . . 178.45(19) ?
    N5 C21 C22 C27 . . . . -0.7(2) ?
    C27 C22 C23 C24 . . . . 0.9(2) ?
    C21 C22 C23 C24 . . . . -178.2(2) ?
    C22 C23 C24 C25 . . . . -1.6(3) ?
    C22 C23 C24 N6 . . . . 179.38(14) ?
    C23 C24 C25 C26 . . . . 0.9(3) ?
    N6 C24 C25 C26 . . . . 179.90(16) ?
    C24 C25 C26 C27 . . . . 0.5(3) ?
    C25 C26 C27 N4 . . . . 178.88(17) ?
    C25 C26 C27 C22 . . . . -1.3(3) ?
    C23 C22 C27 N4 . . . . -179.55(15) ?
    C21 C22 C27 N4 . . . . -0.22(19) ?
    C23 C22 C27 C26 . . . . 0.6(3) ?
    C21 C22 C27 C26 . . . . 179.88(16) ?
    C33 C28 C29 C30 . . . . 1.6(3) ?
    S2 C28 C29 C30 . . . . -173.83(15) ?
    C28 C29 C30 C31 . . . . -0.8(3) ?
    C29 C30 C31 C32 . . . . -0.6(3) ?
    C29 C30 C31 C34 . . . . 178.9(2) ?
    C30 C31 C32 C33 . . . . 1.3(3) ?
    C34 C31 C32 C33 . . . . -178.2(2) ?
    C31 C32 C33 C28 . . . . -0.5(4) ?
    C29 C28 C33 C32 . . . . -1.0(3) ?
    S2 C28 C33 C32 . . . . 174.52(18) ?
    C7 C6 N1 N2 . . . . -179.6(2) ?
    C5 C6 N1 N2 . . . . 0.0(2) ?
    C7 C6 N1 C3 . . . . 4.1(4) ?
    C5 C6 N1 C3 . . . . -176.4(2) ?
    C2 C3 N1 N2 . . . . -100.4(3) ?
    C2 C3 N1 C6 . . . . 75.7(3) ?
    C5 C4 N2 N1 . . . . -1.2(3) ?
    C6 N1 N2 C4 . . . . 0.8(3) ?
    C3 N1 N2 C4 . . . . 177.5(2) ?
    C10 C9 N3 S1 . . . . -124.00(18) ?
    C8 C9 N3 S1 . . . . 59.8(2) ?
    C26 C27 N4 N5 . . . . -179.05(18) ?
    C22 C27 N4 N5 . . . . 1.07(19) ?
    C26 C27 N4 C20 . . . . -7.3(3) ?
    C22 C27 N4 C20 . . . . 172.87(17) ?
    C19 C20 N4 C27 . . . . -81.8(2) ?
    C19 C20 N4 N5 . . . . 89.4(2) ?
    C22 C21 N5 N4 . . . . 1.4(2) ?
    C27 N4 N5 C21 . . . . -1.5(2) ?
    C20 N4 N5 C21 . . . . -174.08(16) ?
    C23 C24 N6 S2 . . . . -90.15(17) ?
    C25 C24 N6 S2 . . . . 90.84(18) ?
    C9 N3 S1 O2 . . . . -56.27(17) ?
    C9 N3 S1 O1 . . . . 175.74(14) ?
    C9 N3 S1 C11 . . . . 61.16(16) ?
    C16 C11 S1 O2 . . . . -4.08(19) ?
    C12 C11 S1 O2 . . . . 177.84(16) ?
    C16 C11 S1 O1 . . . . 125.51(17) ?
    C12 C11 S1 O1 . . . . -52.57(18) ?
    C16 C11 S1 N3 . . . . -122.18(17) ?
    C12 C11 S1 N3 . . . . 59.74(18) ?
    C24 N6 S2 O4 . . . . -179.54(13) ?
    C24 N6 S2 O3 . . . . 51.40(15) ?
    C24 N6 S2 C28 . . . . -64.46(14) ?
    C29 C28 S2 O4 . . . . -150.75(16) ?
    C33 C28 S2 O4 . . . . 33.78(19) ?
    C29 C28 S2 O3 . . . . -18.86(18) ?
    C33 C28 S2 O3 . . . . 165.67(17) ?
    C29 C28 S2 N6 . . . . 95.90(16) ?
    C33 C28 S2 N6 . . . . -79.58(17) ?
loop_
    _geom_hbond_atom_site_label_D
    _geom_hbond_atom_site_label_H
    _geom_hbond_atom_site_label_A
    _geom_hbond_site_symmetry_A
    _geom_hbond_distance_DH
    _geom_hbond_distance_HA
    _geom_hbond_distance_DA
    _geom_hbond_angle_DHA
    N6 H6N O1 . 0.79 2.11 2.900(2) 176.2
    N3 H3N N5 2_576 0.80 2.19 2.983(2) 174.6
    C21 H21 O4 2_676 0.93 2.49 3.245(2) 138.1
    C7 H7 O2 2_577 0.93 2.48 3.358(2) 157.7
_iucr_refine_instructions_details
;
TITL EL13_D371_DRX3_AA1T3 in P-1
CELL  0.71073   8.8200  10.4769  19.7407   80.211   78.984   69.784
ZERR     4.00   0.0004   0.0005   0.0010    0.001    0.001    0.001
LATT   1
SFAC  C    H    N    O    S
UNIT  68   68   12   8    4
MERG   2
OMIT     0   0   1
OMIT     0   1   0
OMIT     0   0   2
SHEL   40 0.8
HTAB N6 O1
HTAB N3 N5_$1
HTAB C21 O4_$2
HTAB C7 O2_$3
eqiv $1 -x, -y+2, -z+1
eqiv $2 -x+1, -y+2, -z+1
eqiv $3 -x, -y+2, -z+2
FMAP   2
PLAN   10
ACTA
BOND
BOND   $H
CONF
L.S.  10
TEMP    23.00
WGHT      0.0594      0.4278
FVAR       0.40268
C1    1   -0.533094    1.410343    1.104803    11.00000    0.09207    0.16251 =
         0.14920   -0.07077    0.00103   -0.01456
AFIX  93
H1A   2   -0.476230    1.346020    1.137515    11.00000   -1.20000
H1B   2   -0.536258    1.500948    1.100719    11.00000   -1.20000
AFIX   0
C2    1   -0.605387    1.374962    1.066264    11.00000    0.07873    0.10515 =
         0.08886   -0.04331    0.00010   -0.00816
AFIX  43
H2    2   -0.661039    1.441933    1.034145    11.00000   -1.20000
AFIX   0
C3    1   -0.608539    1.231889    1.068265    11.00000    0.08284    0.09865 =
         0.06133   -0.02025    0.01630   -0.01963
AFIX  23
H3A   2   -0.529163    1.169353    1.096626    11.00000   -1.20000
H3B   2   -0.715626    1.227599    1.089439    11.00000   -1.20000
AFIX   0
C4    1   -0.623730    1.155346    0.903725    11.00000    0.06405    0.11675 =
         0.08085   -0.02138   -0.01940   -0.00962
AFIX  43
H4    2   -0.679643    1.147267    0.870071    11.00000   -1.20000
AFIX   0
C5    1   -0.452688    1.128057    0.894896    11.00000    0.05891    0.06690 =
         0.05643   -0.00890   -0.01446   -0.00732
C6    1   -0.423675    1.150744    0.958418    11.00000    0.06494    0.05092 =
         0.04635   -0.00463   -0.00358   -0.01171
C7    1   -0.267745    1.132331    0.971227    11.00000    0.07380    0.07488 =
         0.03964   -0.01475   -0.00725   -0.02142
AFIX  43
H7    2   -0.250010    1.146005    1.013995    11.00000   -1.20000
AFIX   0
C8    1   -0.140944    1.093394    0.918857    11.00000    0.06284    0.06677 =
         0.04182   -0.01041   -0.01086   -0.02118
AFIX  43
H8    2   -0.035507    1.081591    0.926017    11.00000   -1.20000
AFIX   0
C9    1   -0.167039    1.070816    0.854242    11.00000    0.05981    0.04545 =
         0.03604   -0.00539   -0.00903   -0.01117
C10   1   -0.320062    1.085998    0.842258    11.00000    0.06283    0.07573 =
         0.04456   -0.01411   -0.01791   -0.00905
AFIX  43
H10   2   -0.336325    1.068800    0.799964    11.00000   -1.20000
AFIX   0
C11   1    0.071418    0.758806    0.819120    11.00000    0.04998    0.05607 =
         0.04609   -0.00823   -0.00393   -0.00642
C12   1   -0.005889    0.734377    0.770262    11.00000    0.07728    0.06741 =
         0.05872   -0.00902   -0.01519   -0.01899
AFIX  43
H12   2   -0.031693    0.798184    0.731747    11.00000   -1.20000
AFIX   0
C13   1   -0.044348    0.616059    0.778717    11.00000    0.08099    0.07531 =
         0.09057   -0.02534   -0.00895   -0.02441
AFIX  43
H13   2   -0.097715    0.601073    0.746005    11.00000   -1.20000
AFIX   0
C14   1   -0.005334    0.518544    0.834942    11.00000    0.05860    0.06018 =
         0.10933   -0.02018    0.01169   -0.00977
C15   1    0.068209    0.545470    0.883451    11.00000    0.07650    0.06657 =
         0.09219    0.01864   -0.00190   -0.00753
AFIX  43
H15   2    0.093510    0.481408    0.921921    11.00000   -1.20000
AFIX   0
C16   1    0.106295    0.665497    0.877061    11.00000    0.06762    0.07375 =
         0.06273    0.00605   -0.01567   -0.01226
AFIX  43
H16   2    0.154273    0.682577    0.911113    11.00000   -1.20000
AFIX   0
C17   1   -0.042321    0.386197    0.843628    11.00000    0.09604    0.06561 =
         0.18553   -0.02252    0.02194   -0.02416
AFIX  33
H17A  2   -0.154929    0.405407    0.839414    11.00000   -1.50000
H17B  2   -0.021397    0.338344    0.888621    11.00000   -1.50000
H17C  2    0.025788    0.330491    0.808383    11.00000   -1.50000
AFIX   0
C18   1   -0.023891    0.555301    0.403094    11.00000    0.09313    0.05645 =
         0.11269   -0.00354   -0.02202   -0.02241
AFIX  93
H18A  2   -0.110332    0.566532    0.439325    11.00000   -1.20000
H18B  2    0.033178    0.468767    0.389356    11.00000   -1.20000
AFIX   0
C19   1    0.016526    0.658916    0.372144    11.00000    0.06847    0.06179 =
         0.06631   -0.01305   -0.01450   -0.02436
AFIX  43
H19   2    0.103555    0.643829    0.336153    11.00000   -1.20000
AFIX   0
C20   1   -0.065882    0.802240    0.389618    11.00000    0.05215    0.05060 =
         0.05893   -0.00026   -0.02058   -0.01914
AFIX  23
H20A  2   -0.127307    0.855909    0.352732    11.00000   -1.20000
H20B  2   -0.142309    0.801867    0.432048    11.00000   -1.20000
AFIX   0
C21   1    0.228155    0.969251    0.365553    11.00000    0.06523    0.05789 =
         0.03780    0.00155   -0.01116   -0.03085
AFIX  43
H21   2    0.291090    1.019347    0.338252    11.00000   -1.20000
AFIX   0
C22   1    0.239101    0.919912    0.436477    11.00000    0.05221    0.04082 =
         0.03679   -0.00342   -0.00810   -0.01650
C23   1    0.334647    0.923380    0.484896    11.00000    0.05279    0.04404 =
         0.04014   -0.00320   -0.01022   -0.01994
AFIX  43
H23   2    0.411837    0.968438    0.472927    11.00000   -1.20000
AFIX   0
C24   1    0.310653    0.858188    0.550500    11.00000    0.05022    0.03791 =
         0.03537   -0.00692   -0.00908   -0.00869
C25   1    0.190982    0.792824    0.569249    11.00000    0.05550    0.04913 =
         0.03562    0.00157   -0.00530   -0.01424
AFIX  43
H25   2    0.176750    0.750692    0.614339    11.00000   -1.20000
AFIX   0
C26   1    0.095152    0.789440    0.523189    11.00000    0.05001    0.04889 =
         0.04689    0.00252   -0.00625   -0.01934
AFIX  43
H26   2    0.015790    0.746713    0.536106    11.00000   -1.20000
AFIX   0
C27   1    0.121589    0.852978    0.455828    11.00000    0.04490    0.03742 =
         0.03925   -0.00496   -0.00931   -0.01067
C28   1    0.535892    0.583927    0.635130    11.00000    0.04988    0.04636 =
         0.04115   -0.00184   -0.01289   -0.01189
C29   1    0.539617    0.500106    0.587778    11.00000    0.06796    0.05332 =
         0.04098   -0.00543   -0.01234   -0.01290
AFIX  43
H29   2    0.577270    0.518792    0.541083    11.00000   -1.20000
AFIX   0
C30   1    0.487368    0.388601    0.609887    11.00000    0.07496    0.05161 =
         0.06196   -0.00719   -0.02302   -0.01675
AFIX  43
H30   2    0.488851    0.333016    0.577546    11.00000   -1.20000
AFIX   0
C31   1    0.432691    0.357136    0.679030    11.00000    0.05082    0.05174 =
         0.07230    0.00555   -0.02115   -0.01310
C32   1    0.433535    0.441065    0.725914    11.00000    0.08748    0.07490 =
         0.05001    0.00291    0.00034   -0.02957
AFIX  43
H32   2    0.399360    0.420657    0.772831    11.00000   -1.20000
AFIX   0
C33   1    0.483662    0.553897    0.704837    11.00000    0.09534    0.06428 =
         0.04251   -0.00981   -0.00784   -0.02844
AFIX  43
H33   2    0.482489    0.609512    0.737105    11.00000   -1.20000
AFIX   0
C34   1    0.373227    0.236213    0.701948    11.00000    0.07251    0.07581 =
         0.10860    0.01933   -0.03106   -0.03426
AFIX  33
H34A  2    0.256177    0.267476    0.711518    11.00000   -1.50000
H34B  2    0.417422    0.186728    0.743189    11.00000   -1.50000
H34C  2    0.408098    0.177189    0.665778    11.00000   -1.50000
AFIX   0
N1    3   -0.571796    1.189777    0.999081    11.00000    0.06785    0.06876 =
         0.05989   -0.01028    0.00292   -0.01259
N2    3   -0.693854    1.193570    0.965460    11.00000    0.06312    0.09415 =
         0.08482   -0.01298   -0.00434   -0.00950
N3    3   -0.033116    1.039637    0.798821    11.00000    0.06434    0.05814 =
         0.03116   -0.00535   -0.01025   -0.01393
AFIX   3
H3N   2   -0.059361    1.051766    0.761133    11.00000   -1.20000
AFIX   0
N4    3    0.050296    0.865679    0.398712    11.00000    0.05369    0.04828 =
         0.04318    0.00004   -0.01409   -0.02042
N5    3    0.117480    0.935105    0.343239    11.00000    0.06572    0.05843 =
         0.03747    0.00080   -0.01447   -0.02608
N6    3    0.409660    0.859773    0.600818    11.00000    0.06148    0.04883 =
         0.03486   -0.00741   -0.01109   -0.01339
AFIX   3
H6N   2    0.361508    0.870033    0.638795    11.00000   -1.20000
AFIX   0
O1    4    0.223631    0.910107    0.737133    11.00000    0.06624    0.08559 =
         0.04763   -0.01262    0.00513   -0.02465
O2    4    0.200261    0.910928    0.863329    11.00000    0.06558    0.08845 =
         0.05350   -0.01288   -0.02287   -0.01669
O3    4    0.671265    0.726574    0.537925    11.00000    0.06034    0.06866 =
         0.06395    0.00175    0.00316   -0.01869
O4    4    0.651054    0.764656    0.660095    11.00000    0.08652    0.07097 =
         0.08460    0.00177   -0.04754   -0.03399
S1    5    0.129538    0.907218    0.804831    11.00000    0.05288    0.06490 =
         0.03710   -0.00863   -0.00790   -0.01467
S2    5    0.583439    0.735917    0.606622    11.00000    0.05540    0.05244 =
         0.04957   -0.00019   -0.01650   -0.01890
HKLF 4
REM  EL13_D371_DRX3_AA1T3 in P-1
REM R1 =  0.0421 for   5368 Fo > 4sig(Fo)  and  0.0554 for all   6791 data
REM    415 parameters refined using      0 restraints
END
WGHT      0.0594      0.4278 newcifs
REM Highest difference peak  0.315,  deepest hole -0.280,  1-sigma level  0.035
Q1    1   0.5509  0.6576  0.6227  11.00000  0.05    0.32
Q2    1   0.0749  0.8377  0.8152  11.00000  0.05    0.27
Q3    1   0.6270  0.8033  0.5628  11.00000  0.05    0.23
Q4    1   0.2117  0.8639  0.4446  11.00000  0.05    0.21
Q5    1  -0.5545  1.3030  1.1032  11.00000  0.05    0.20
Q6    1   0.3511  0.8571  0.5117  11.00000  0.05    0.20
Q7    1   0.2942  0.9175  0.5205  11.00000  0.05    0.18
Q8    1  -0.1549  1.0618  0.8889  11.00000  0.05    0.18
Q9    1   0.0750  0.7259  0.8519  11.00000  0.05    0.18
Q10   1   0.0355  0.5569  0.8032  11.00000  0.05    0.18
;
