# Supplementary material for: N-(1-Allyl-1H-indazol-5-yl)-4-methyl­benzene­sulfonamide
Source: Acta Crystallogr Sect E Struct Rep Online. 2013 Nov 30;69(Pt 12):o1847. doi: 10.1107/S1600536813032091 (PMC3885088; doi:10.1107/S1600536813032091)
Supplement: Supplementary file 2 [file e-69-o1847-Isup2.hkl]

# 
# h,k,l, Fc-squared, Fo-squared, sigma(Fo-squared) and status flag 
# 
data_I
_shelx_title ' EL13_D371_DRX3_AA1T3 in P-1' 
_shelx_refln_list_code          4 
_shelx_F_calc_maximum      240.56 
_exptl_crystal_F_000       688.00 
_reflns_d_resolution_high  0.8001 
 
loop_ 
 _symmetry_equiv_pos_as_xyz 
 'x, y, z' 
 '-x, -y, -z' 
 
_cell_length_a     8.8200 
_cell_length_b    10.4769 
_cell_length_c    19.7407 
_cell_angle_alpha  80.211 
_cell_angle_beta   78.984 
_cell_angle_gamma  69.784 
 
_shelx_F_squared_multiplier     1.000 
 
loop_ 
 _refln_index_h 
 _refln_index_k 
 _refln_index_l 
 _refln_F_squared_calc 
 _refln_F_squared_meas 
 _refln_F_squared_sigma 
 _refln_observed_status 
   1   0   0       60.57       51.42      1.23 o 
   2   0   0     9257.48     9220.64    104.71 o 
   3   0   0      144.80      138.03      2.07 o 
   4   0   0      468.21      467.00      7.19 o 
   5   0   0       96.92       97.41      2.21 o 
   6   0   0       70.89       76.93      2.21 o 
   7   0   0      118.85      110.85      3.23 o 
   8   0   0        7.49        6.78      1.44 o 
   9   0   0       54.92       56.46      3.43 o 
  10   0   0        0.19       -0.47      1.88 o 
  -9   1   0        0.29       -1.15      1.71 o 
  -8   1   0       47.61       51.51      2.92 o 
  -7   1   0       11.01        8.48      1.44 o 
  -6   1   0       16.64       17.96      1.42 o 
  -5   1   0        0.01       -0.38      0.69 o 
  -4   1   0     1568.54     1582.03     19.22 o 
  -3   1   0      202.50      179.35      2.95 o 
  -2   1   0    57867.55    59752.23   1034.37 o 
  -1   1   0      386.24      332.75      3.87 o 
   1   1   0     4721.18     4913.54     82.83 o 
   2   1   0      394.90      445.15     14.18 o 
   3   1   0     1665.61     1691.34     48.10 o 
   4   1   0      624.53      627.16     10.01 o 
   5   1   0        6.75       10.19      0.86 o 
   6   1   0      103.73      104.95      2.21 o 
   7   1   0        0.77       -0.83      0.83 o 
   8   1   0        3.24        1.57      1.16 o 
   9   1   0       49.98       64.64      3.31 o 
  10   1   0        0.13        0.24      1.63 o 
  -9   2   0        0.03       -0.39      3.40 o 
  -8   2   0       36.90       40.73      2.98 o 
  -7   2   0        9.02        8.15      1.78 o 
  -6   2   0      505.87      502.52      8.55 o 
  -5   2   0      155.29      152.33      3.10 o 
  -4   2   0     2569.57     2664.34     38.76 o 
  -3   2   0     3374.00     3527.57     39.37 o 
  -2   2   0       99.26       75.19      1.76 o 
  -1   2   0     5446.64     5751.65     64.54 o 
   0   2   0      551.97      617.55      7.74 o 
   1   2   0    30195.70    31455.58    429.60 o 
   2   2   0      285.67      275.48      5.21 o 
   3   2   0      409.78      506.19     16.65 o 
   4   2   0      130.76      117.16      6.17 o 
   5   2   0        4.69        3.08      0.60 o 
   6   2   0        0.01        0.70      0.68 o 
   7   2   0        0.02       -0.39      0.82 o 
   8   2   0       70.97       64.12      2.49 o 
   9   2   0       38.87       43.72      2.49 o 
  10   2   0       11.65       10.75      1.78 o 
  -9   3   0        0.21        0.62      2.14 o 
  -8   3   0        3.00        5.18      1.91 o 
  -7   3   0        2.99        5.15      1.44 o 
  -6   3   0       23.74       21.49      1.75 o 
  -5   3   0      221.88      214.28      4.19 o 
  -4   3   0       47.94       45.23      2.57 o 
  -3   3   0      202.65      216.89      3.65 o 
  -2   3   0        2.19        2.22      0.71 o 
  -1   3   0     7670.97     7959.18    107.07 o 
   0   3   0     4771.09     4950.17     56.80 o 
   1   3   0    24189.21    25449.86    285.34 o 
   2   3   0      172.10      159.50      1.98 o 
   3   3   0      314.71      270.40      4.06 o 
   4   3   0      222.56      267.00     10.48 o 
   5   3   0      109.63       91.26      5.55 o 
   6   3   0       28.11       31.52      2.47 o 
   7   3   0       61.25       63.20      2.83 o 
   8   3   0       72.59       72.53      4.01 o 
   9   3   0        7.79        7.40      1.85 o 
  10   3   0      109.00      126.85      4.69 o 
  -8   4   0        3.21        2.28      2.81 o 
  -7   4   0       25.23       19.75      2.09 o 
  -6   4   0        0.47       -1.19      1.19 o 
  -5   4   0      173.39      179.05      4.02 o 
  -4   4   0        3.65        3.17      0.97 o 
  -3   4   0      227.57      281.64      7.28 o 
  -2   4   0       83.32       72.97      2.31 o 
  -1   4   0     3339.85     3371.17     44.11 o 
   0   4   0     1123.54     1248.51     16.93 o 
   1   4   0     2876.47     3055.32     42.98 o 
   2   4   0      511.98      447.00      5.89 o 
   3   4   0     2292.80     2281.31     27.07 o 
   4   4   0       12.01       15.61      0.74 o 
   5   4   0      153.89      144.53      2.66 o 
   6   4   0       11.33       14.93      1.17 o 
   7   4   0        8.27        0.00      3.08 o 
   8   4   0       45.74       40.85      1.69 o 
   9   4   0       67.58       64.63      3.40 o 
  10   4   0       50.08       55.50      4.32 o 
  -8   5   0        0.21       -1.71      2.81 o 
  -7   5   0       51.09       53.75      3.71 o 
  -6   5   0       41.55       34.40      3.46 o 
  -5   5   0        7.82        5.92      1.53 o 
  -4   5   0       13.05       13.87      1.41 o 
  -3   5   0      428.39      407.28      6.88 o 
  -2   5   0      177.53      185.68      6.40 o 
  -1   5   0       58.63       57.67      2.25 o 
   0   5   0      437.52      424.12     10.19 o 
   1   5   0      654.94      687.75      9.89 o 
   2   5   0     5303.72     5604.86     59.00 o 
   3   5   0      191.17      188.13      2.57 o 
   4   5   0      151.93      129.17      2.20 o 
   5   5   0       31.35       32.65      1.29 o 
   6   5   0       14.22       13.63      1.51 o 
   7   5   0      141.48      134.03      3.23 o 
   8   5   0      238.33      218.17      5.93 o 
   9   5   0       16.45       14.02      1.85 o 
  10   5   0        2.88        4.09      1.73 o 
  -7   6   0        0.30        0.13      2.35 o 
  -6   6   0       43.21       41.76      3.63 o 
  -5   6   0        3.98        3.39      3.71 o 
  -4   6   0       63.38       65.68      3.08 o 
  -3   6   0      195.24      189.52      4.72 o 
  -2   6   0        0.10       -0.17      0.74 o 
  -1   6   0       61.48       63.08      2.42 o 
   0   6   0     1810.43     1823.80     26.79 o 
   1   6   0       75.56       74.77      2.60 o 
   2   6   0      549.95      581.91      8.82 o 
   3   6   0        0.69       -0.15      0.48 o 
   4   6   0      207.84      179.29      3.07 o 
   5   6   0       18.61       16.42      0.96 o 
   6   6   0        8.11        4.47      0.96 o 
   7   6   0        1.28       -0.35      0.85 o 
   8   6   0       22.68       20.16      1.85 o 
   9   6   0       25.41       21.75      2.25 o 
  10   6   0       13.16       12.18      2.77 o 
  -6   7   0       27.56       32.76      3.63 o 
  -5   7   0        2.32       -2.24      2.24 o 
  -4   7   0       36.98       36.04      2.58 o 
  -3   7   0        0.60        1.44      1.76 o 
  -2   7   0      435.74      450.02      9.79 o 
  -1   7   0      239.63      237.87      5.01 o 
   0   7   0      141.65      131.82      4.08 o 
   1   7   0      601.40      590.85      9.17 o 
   2   7   0       45.63       33.49      2.19 o 
   3   7   0      344.91      322.94      5.40 o 
   4   7   0       11.21       15.89      1.41 o 
   5   7   0       42.57       37.78      1.54 o 
   6   7   0        0.04       -0.49      0.69 o 
   7   7   0       25.70       17.56      1.37 o 
   8   7   0       17.92       18.01      2.21 o 
   9   7   0       29.99       31.19      6.17 o 
  10   7   0        0.81        0.50      1.73 o 
  -5   8   0        0.05       -2.98      2.98 o 
  -4   8   0        9.93        8.36      2.32 o 
  -3   8   0       51.94       51.23      3.54 o 
  -2   8   0      249.56      238.48      9.61 o 
  -1   8   0        1.91        3.06      1.99 o 
   0   8   0       70.29       63.10      3.37 o 
   1   8   0      656.08      630.09     11.04 o 
   2   8   0        4.97        3.78      1.23 o 
   3   8   0       49.70       52.84      2.00 o 
   4   8   0       18.72       20.59      1.36 o 
   5   8   0      203.35      204.55      4.19 o 
   6   8   0        3.07        4.94      1.09 o 
   7   8   0       22.75       19.09      2.77 o 
   8   8   0        3.42        1.38      1.34 o 
   9   8   0        6.60        6.04      1.10 o 
  10   8   0        2.81        1.18      4.32 o 
  -4   9   0       31.13       25.88      3.37 o 
  -3   9   0       10.54       10.36      2.53 o 
  -2   9   0        1.82        5.31      3.20 o 
  -1   9   0      180.49      188.73      6.49 o 
   0   9   0        6.62        4.17      1.99 o 
   1   9   0        0.01        0.91      1.81 o 
   2   9   0       17.13       12.96      1.62 o 
   3   9   0        2.31        5.60      1.33 o 
   4   9   0       49.50       57.53      2.14 o 
   5   9   0      104.33      114.24      3.17 o 
   6   9   0        3.89        5.32      1.17 o 
   7   9   0        1.01        1.33      1.29 o 
   8   9   0        7.47        3.33      1.35 o 
   9   9   0        0.40       -0.49      1.35 o 
  -3  10   0       82.60       84.74      5.21 o 
  -2  10   0        0.38        0.62      2.16 o 
  -1  10   0        9.13        7.90      2.22 o 
   0  10   0       31.06       37.92      3.13 o 
   1  10   0       21.64       22.40      3.08 o 
   2  10   0      126.23      128.35      5.32 o 
   3  10   0        6.98        9.23      1.51 o 
   4  10   0        1.22        0.58      1.17 o 
   5  10   0       10.81        8.81      1.54 o 
   6  10   0       37.77       39.00      2.33 o 
   7  10   0       17.43       13.17      1.73 o 
   8  10   0       27.40       26.32      2.49 o 
   9  10   0       21.93       28.28      2.52 o 
  -2  11   0        0.43       -0.26      2.44 o 
  -1  11   0        3.19       -0.63      2.31 o 
   0  11   0        9.20        7.16      2.44 o 
   1  11   0        1.53        0.36      2.35 o 
   2  11   0       21.72       21.57      3.16 o 
   3  11   0        2.85        3.93      2.76 o 
   4  11   0       52.14       51.25      2.84 o 
   5  11   0       25.14       27.25      2.24 o 
   6  11   0        2.03        2.90      1.54 o 
   7  11   0        9.00       11.84      2.00 o 
   8  11   0        0.38        1.41      1.70 o 
   0  12   0        5.76        4.96      3.16 o 
   1  12   0       50.00       55.71      4.74 o 
   2  12   0        2.64        1.88      2.40 o 
   3  12   0       78.65       72.46      4.28 o 
   4  12   0        7.65        5.15      2.28 o 
   5  12   0        8.73        7.54      2.22 o 
   6  12   0        8.60        5.53      2.12 o 
   7  12   0        8.85       14.06      2.28 o 
  -6 -12   1        5.11       -1.70      1.70 o 
  -5 -12   1        4.00        6.01      2.12 o 
  -4 -12   1       28.76       30.56      2.66 o 
  -3 -12   1        0.03        4.17      2.19 o 
  -2 -12   1       15.26       22.31      2.94 o 
  -1 -12   1       59.11       61.30      5.00 o 
   0 -12   1        5.51        3.92      3.07 o 
  -8 -11   1       10.45        6.86      1.91 o 
  -7 -11   1        0.15        0.65      1.70 o 
  -6 -11   1       27.67       28.87      3.17 o 
  -5 -11   1       39.51       42.43      2.68 o 
  -4 -11   1        0.75       -0.85      1.30 o 
  -3 -11   1       57.50       55.29      3.37 o 
  -2 -11   1       36.23       37.11      3.60 o 
  -1 -11   1        7.89        7.19      2.85 o 
   0 -11   1        2.05        2.04      2.35 o 
   1 -11   1       43.47       38.56      3.68 o 
   2 -11   1        1.38        0.96      2.50 o 
  -9 -10   1       13.40       19.96      2.34 o 
  -8 -10   1       12.76       11.19      1.73 o 
  -7 -10   1       39.16       41.64      2.68 o 
  -6 -10   1        2.10        2.80      1.44 o 
  -5 -10   1        1.24        0.44      1.31 o 
  -4 -10   1        9.64        4.76      1.41 o 
  -3 -10   1       27.87       36.42      2.24 o 
  -2 -10   1       87.01       77.40      4.60 o 
  -1 -10   1       82.15       90.12      4.30 o 
   0 -10   1        4.96        3.72      2.04 o 
   1 -10   1        7.61        4.79      2.49 o 
   2 -10   1        3.10        7.25      2.47 o 
   3 -10   1        7.49        7.98      2.46 o 
  -9  -9   1        8.04        6.15      1.45 o 
  -8  -9   1       24.97       23.75      2.02 o 
  -7  -9   1        6.39       12.87      1.63 o 
  -6  -9   1        3.62        9.18      1.22 o 
  -5  -9   1       13.40        5.57      2.07 o 
  -4  -9   1       58.39       60.60      2.25 o 
  -3  -9   1       44.68       40.25      2.30 o 
  -2  -9   1      232.86      212.62      4.70 o 
  -1  -9   1      291.08      279.38      6.77 o 
   0  -9   1       15.50       16.85      2.38 o 
   1  -9   1        3.15        3.23      2.04 o 
   2  -9   1       94.70       89.01      7.74 o 
   3  -9   1       77.94       71.35      3.85 o 
   4  -9   1        1.45        4.36      2.44 o 
 -10  -8   1        0.41        1.91      1.73 o 
  -9  -8   1       18.68       26.52      2.76 o 
  -8  -8   1        0.01        0.09      1.03 o 
  -7  -8   1       10.66        6.26      1.27 o 
  -6  -8   1       13.08       14.38      1.36 o 
  -5  -8   1      229.98      212.42      3.89 o 
  -4  -8   1       12.67       10.91      1.26 o 
  -3  -8   1      219.04      221.98      4.48 o 
  -2  -8   1      170.89      157.32      3.68 o 
  -1  -8   1        0.73       -0.11      1.26 o 
   0  -8   1      152.39      158.33      4.40 o 
   1  -8   1       16.45       13.56      2.22 o 
   2  -8   1      120.96      123.69      4.77 o 
   3  -8   1        2.36        1.07      1.70 o 
   4  -8   1       59.57       56.40      3.91 o 
   5  -8   1       16.26       11.31      2.95 o 
 -10  -7   1        7.64       10.11      1.75 o 
  -9  -7   1        3.98        1.23      3.70 o 
  -8  -7   1        0.02       -1.29      1.70 o 
  -7  -7   1      180.03      159.61      3.39 o 
  -6  -7   1       45.71       40.75      1.72 o 
  -5  -7   1       14.87       17.51      1.17 o 
  -4  -7   1      220.44      222.80      3.32 o 
  -3  -7   1       44.33       46.68      1.81 o 
  -2  -7   1       68.52       69.07      2.24 o 
  -1  -7   1      269.89      282.11      5.83 o 
   0  -7   1      928.82      843.95     12.64 o 
   1  -7   1        5.20        3.93      1.72 o 
   2  -7   1      150.16      140.01      6.59 o 
   3  -7   1        5.95        2.54      1.59 o 
   4  -7   1       46.97       52.17      3.02 o 
   5  -7   1       30.85       37.39      3.56 o 
   6  -7   1        0.26       -1.23      2.35 o 
 -10  -6   1        6.46        5.55      1.20 o 
  -9  -6   1       71.27       63.93      2.88 o 
  -8  -6   1       26.79       26.98      2.29 o 
  -7  -6   1        0.63       -0.35      0.85 o 
  -6  -6   1        0.32        1.01      0.70 o 
  -5  -6   1        0.83        1.48      0.57 o 
  -4  -6   1       35.00       37.95      1.45 o 
  -3  -6   1       16.90       27.21      1.21 o 
  -2  -6   1      434.10      347.62      5.58 o 
  -1  -6   1     1973.39     1924.30     25.96 o 
   0  -6   1      169.25      184.57      4.23 o 
   1  -6   1       47.60       58.14      2.45 o 
   2  -6   1      606.84      551.04      8.89 o 
   3  -6   1      179.56      176.43      4.21 o 
   4  -6   1       34.95       28.53      2.19 o 
   5  -6   1       17.18       16.50      2.71 o 
   6  -6   1       19.37       19.09      3.05 o 
   7  -6   1        3.18        1.68      3.88 o 
 -10  -5   1       20.29       24.63      2.32 o 
  -9  -5   1       10.19        9.28      3.70 o 
  -8  -5   1        0.60       -1.85      3.70 o 
  -7  -5   1       29.51       20.35      4.32 o 
  -6  -5   1        0.47       -0.14      0.41 o 
  -5  -5   1        2.25        0.37      0.64 o 
  -4  -5   1      140.60      198.41      2.78 o 
  -3  -5   1     2151.23     2142.22     23.92 o 
  -2  -5   1      957.12     1108.79     12.87 o 
  -1  -5   1      162.95      135.84      3.08 o 
   0  -5   1      517.27      516.40      8.46 o 
   1  -5   1     2549.51     2549.82     56.11 o 
   2  -5   1      113.38      108.12      4.12 o 
   3  -5   1        5.19        4.69      1.08 o 
   4  -5   1        1.58        2.47      1.17 o 
   5  -5   1       97.63      107.66      3.31 o 
   6  -5   1       40.18       35.95      3.16 o 
   7  -5   1       12.07       11.62      3.66 o 
   8  -5   1       27.71       22.84      7.40 o 
 -10  -4   1       57.98       55.50      3.70 o 
  -9  -4   1       41.44       40.50      4.32 o 
  -8  -4   1       78.70       74.51      2.10 o 
  -7  -4   1       57.11       66.60      7.40 o 
  -6  -4   1      246.94      271.32     12.33 o 
  -5  -4   1      595.78      617.64     17.57 o 
  -4  -4   1     1096.28     1147.02     15.93 o 
  -3  -4   1      155.78      134.02      2.03 o 
  -2  -4   1      706.21      687.22      8.18 o 
  -1  -4   1     4870.14     4718.53     61.05 o 
   0  -4   1     1710.46     1669.94     24.04 o 
   1  -4   1      374.93      359.15      9.37 o 
   2  -4   1      208.32      187.51      4.71 o 
   3  -4   1       74.16       70.09      2.30 o 
   4  -4   1      382.03      385.10      6.53 o 
   5  -4   1       67.24       77.27      2.84 o 
   6  -4   1       70.52       70.40      3.46 o 
   7  -4   1       11.96       11.79      1.91 o 
   8  -4   1        0.62        0.76      2.81 o 
 -10  -3   1        5.46        5.76      1.42 o 
  -9  -3   1        1.05       -0.62      1.85 o 
  -8  -3   1      112.05      118.20      3.26 o 
  -7  -3   1       39.30       38.60      1.54 o 
  -6  -3   1       36.17       39.46      4.93 o 
  -5  -3   1      172.09      190.54      9.25 o 
  -4  -3   1      126.41      163.41      7.40 o 
  -3  -3   1     1363.79     1245.50     17.04 o 
  -2  -3   1     1903.02     1858.44     19.27 o 
  -1  -3   1     3967.97     3921.78     46.60 o 
   0  -3   1     1716.72     1772.47     20.67 o 
   1  -3   1      271.18      247.68      4.14 o 
   2  -3   1     2445.67     2659.41     37.60 o 
   3  -3   1      910.41      870.09     12.03 o 
   4  -3   1       25.37       22.05      1.44 o 
   5  -3   1      164.37      155.63      3.43 o 
   6  -3   1        4.92        4.97      1.42 o 
   7  -3   1       94.64       97.65      3.19 o 
   8  -3   1        8.29       10.89      2.49 o 
   9  -3   1        2.61        6.17      2.35 o 
 -10  -2   1        5.12        6.21      1.52 o 
  -9  -2   1       51.25       53.85      3.10 o 
  -8  -2   1        0.00        0.62      1.03 o 
  -7  -2   1      110.45      113.92      3.89 o 
  -6  -2   1       13.32       18.50      0.89 o 
  -5  -2   1      245.38      268.23     11.10 o 
  -4  -2   1      470.46      509.28     17.88 o 
  -3  -2   1      811.51      756.55     24.05 o 
  -2  -2   1      501.65      468.18      8.64 o 
  -1  -2   1      238.23      277.21      3.03 o 
   0  -2   1      131.79      154.67      2.65 o 
   1  -2   1     2158.02     2219.75     29.06 o 
   2  -2   1     2585.39     2710.98     34.67 o 
   3  -2   1       69.84       61.24      1.80 o 
   4  -2   1      231.51      251.78      4.33 o 
   5  -2   1      128.37      124.78      2.75 o 
   6  -2   1        0.04       -1.06      1.06 o 
   7  -2   1        2.18        0.65      1.36 o 
   8  -2   1        0.01       -1.49      1.49 o 
   9  -2   1        1.07        1.56      1.76 o 
 -10  -1   1        2.34        4.97      1.88 o 
  -9  -1   1        0.72        1.23      1.42 o 
  -8  -1   1        2.62        2.13      1.16 o 
  -7  -1   1      225.12      217.07      4.02 o 
  -6  -1   1        0.13       -0.22      0.69 o 
  -5  -1   1      317.25      353.01      6.05 o 
  -4  -1   1        2.62        4.11      0.47 o 
  -3  -1   1      182.79      176.97      7.40 o 
  -2  -1   1       47.63       34.53      2.47 o 
  -1  -1   1     1609.22     1707.25     29.07 o 
   0  -1   1     2264.20     1952.41     61.00 o 
   1  -1   1     1198.63     1237.64     12.48 o 
   2  -1   1      279.49      269.94      3.78 o 
   3  -1   1     1937.47     2087.55     27.34 o 
   4  -1   1       24.47       30.94      1.59 o 
   5  -1   1       13.02       11.07      0.97 o 
   6  -1   1       49.12       44.48      2.02 o 
   7  -1   1       22.09       28.44      2.12 o 
   8  -1   1        3.23        6.42      1.55 o 
   9  -1   1       10.39       15.79      2.71 o 
 -10   0   1        0.06       -1.63      1.63 o 
  -9   0   1        5.33        6.78      1.88 o 
  -8   0   1       61.38       58.64      3.94 o 
  -7   0   1      226.37      222.91      5.43 o 
  -6   0   1       39.89       35.93      1.59 o 
  -5   0   1      183.42      196.64      3.57 o 
  -4   0   1      136.69      104.51      1.98 o 
  -3   0   1        0.99        0.15      0.45 o 
  -2   0   1     1413.80     1359.48     20.65 o 
  -1   0   1        4.51        5.47      0.36 o 
   1   0   1      395.12      413.24      4.56 o 
   2   0   1      289.75      330.99      4.54 o 
   3   0   1      260.56      302.09      3.94 o 
   4   0   1      319.14      296.64      4.32 o 
   5   0   1      103.41       90.24      2.21 o 
   6   0   1        8.08       11.02      1.27 o 
   7   0   1       22.93       19.62      1.76 o 
   8   0   1        2.45        1.88      1.17 o 
   9   0   1       30.73       26.63      2.71 o 
  10   0   1        3.85        8.03      2.47 o 
  -9   1   1       10.66        7.68      2.14 o 
  -8   1   1        4.60        7.37      1.60 o 
  -7   1   1       43.13       45.21      2.94 o 
  -6   1   1      177.52      179.21      3.96 o 
  -5   1   1        0.23       -0.63      0.63 o 
  -4   1   1      891.59      873.54     10.88 o 
  -3   1   1      268.21      259.56      3.65 o 
  -2   1   1       81.79       70.08      1.51 o 
  -1   1   1     1355.08     1385.27     14.10 o 
   1   1   1     1549.20     1596.73     15.49 o 
   2   1   1      845.44      827.70     12.56 o 
   3   1   1       42.68       61.58      1.33 o 
   4   1   1        0.16       -0.40      0.40 o 
   5   1   1       30.13       27.04      0.96 o 
   6   1   1       47.68       49.69      1.59 o 
   7   1   1       19.33       19.54      1.31 o 
   8   1   1        0.45        0.00      1.07 o 
   9   1   1        3.29        5.86      1.52 o 
  10   1   1        3.92        3.91      1.78 o 
  -9   2   1       11.94       18.12      2.95 o 
  -8   2   1      100.90      112.76      4.28 o 
  -7   2   1        1.92        0.88      1.29 o 
  -6   2   1       16.58       15.57      1.43 o 
  -5   2   1       18.93       19.98      1.20 o 
  -4   2   1      138.49      172.27      3.30 o 
  -3   2   1      805.47      901.78     10.63 o 
  -2   2   1      764.09      853.56     10.76 o 
  -1   2   1     2903.09     3245.34     55.15 o 
   0   2   1     2077.97     2059.34     27.62 o 
   1   2   1      156.90      116.36      1.50 o 
   2   2   1      207.12      171.80      2.58 o 
   3   2   1       46.39       49.78      1.59 o 
   4   2   1     2450.93     2670.49     40.16 o 
   5   2   1      215.39      208.29      3.78 o 
   6   2   1        0.59        0.35      0.68 o 
   7   2   1       42.77       40.45      1.54 o 
   8   2   1        0.36        0.41      1.07 o 
   9   2   1        7.58        8.02      1.52 o 
  10   2   1        4.41        7.44      1.88 o 
  -9   3   1       14.03       15.40      2.61 o 
  -8   3   1        9.23        5.67      1.99 o 
  -7   3   1       35.83       33.45      2.50 o 
  -6   3   1      100.61       97.46      3.40 o 
  -5   3   1        9.02        9.89      1.34 o 
  -4   3   1       35.42       39.61      2.09 o 
  -3   3   1      758.09      672.40      9.71 o 
  -2   3   1       50.08       44.24      1.73 o 
  -1   3   1     3911.57     4046.71     52.43 o 
   0   3   1      624.82      629.13     10.31 o 
   1   3   1      126.28      173.49      2.62 o 
   2   3   1     5275.40     5226.51     53.58 o 
   3   3   1       94.66       96.78      1.78 o 
   4   3   1     1341.00     1565.96     23.74 o 
   5   3   1        1.16        0.80      0.35 o 
   6   3   1      393.17      353.79      6.11 o 
   7   3   1       18.67       17.78      1.04 o 
   8   3   1      120.30      116.54      5.55 o 
   9   3   1        0.81        2.88      1.07 o 
  10   3   1       13.18       12.76      1.78 o 
  -8   4   1        2.32        3.39      3.05 o 
  -7   4   1       70.55       79.03      3.39 o 
  -6   4   1       76.41       75.92      3.80 o 
  -5   4   1        8.86        6.92      1.33 o 
  -4   4   1       92.73       87.81      2.41 o 
  -3   4   1       28.06       27.10      1.80 o 
  -2   4   1       16.75       16.67      1.47 o 
  -1   4   1      246.30      241.44      4.18 o 
   0   4   1      931.02      833.04     27.08 o 
   1   4   1      800.91      898.78     12.29 o 
   2   4   1     1563.55     1738.11     23.52 o 
   3   4   1      773.57      851.53      9.70 o 
   4   4   1     1691.88     1698.71     23.27 o 
   5   4   1      357.05      384.63      6.36 o 
   6   4   1      122.96      117.83      2.36 o 
   7   4   1        0.19       -0.77      1.27 o 
   8   4   1        8.29        6.31      1.23 o 
   9   4   1       35.56       37.00      3.08 o 
  10   4   1       28.76       29.87      2.39 o 
  -8   5   1       15.31       14.41      3.69 o 
  -7   5   1       12.00       10.33      2.44 o 
  -6   5   1       15.51       21.98      2.44 o 
  -5   5   1        0.55       -0.50      1.31 o 
  -4   5   1       41.63       52.39      2.44 o 
  -3   5   1        0.80        0.14      1.16 o 
  -2   5   1      114.07       86.55      2.59 o 
  -1   5   1      521.33      506.50      7.85 o 
   0   5   1      548.36      609.26     19.96 o 
   1   5   1      209.39      260.24      6.89 o 
   2   5   1     2414.50     2590.09     27.69 o 
   3   5   1     3225.89     3229.93     31.77 o 
   4   5   1       42.45       45.96      1.26 o 
   5   5   1        8.52        6.47      0.89 o 
   6   5   1        1.19        0.44      0.69 o 
   7   5   1       96.16       88.54      2.47 o 
   8   5   1       69.12       67.26      2.47 o 
   9   5   1       63.95       69.08      3.70 o 
  10   5   1        1.78       -0.62      1.85 o 
  -7   6   1        0.16       -2.07      2.07 o 
  -6   6   1       17.30       23.32      2.90 o 
  -5   6   1       25.01       23.54      2.74 o 
  -4   6   1       10.72       13.61      1.58 o 
  -3   6   1       22.39       17.57      1.84 o 
  -2   6   1      280.34      263.21      5.65 o 
  -1   6   1        4.32        4.74      1.42 o 
   0   6   1      869.48      837.06     21.92 o 
   1   6   1     1264.49     1165.56     17.97 o 
   2   6   1       44.98       44.94      1.52 o 
   3   6   1      272.20      290.58      4.11 o 
   4   6   1      202.15      211.65      2.94 o 
   5   6   1        8.63        6.67      0.76 o 
   6   6   1       14.51       13.46      0.88 o 
   7   6   1       80.78       87.72      2.78 o 
   8   6   1       22.48       21.15      3.39 o 
   9   6   1        7.39        3.49      3.08 o 
  10   6   1        0.39       -0.34      1.73 o 
  -6   7   1       65.88       59.49      4.24 o 
  -5   7   1       15.38       13.10      2.80 o 
  -4   7   1       50.17       48.53      2.84 o 
  -3   7   1       12.07       11.62      2.07 o 
  -2   7   1        0.76       -1.67      1.67 o 
  -1   7   1      354.99      329.87      7.40 o 
   0   7   1      182.55      177.11      4.70 o 
   1   7   1      106.64      101.65      3.46 o 
   2   7   1        1.56        1.64      1.01 o 
   3   7   1      137.47      128.82      2.49 o 
   4   7   1      360.90      377.46      5.17 o 
   5   7   1        5.41        4.81      0.91 o 
   6   7   1        0.03       -0.09      0.83 o 
   7   7   1        0.02       -0.18      0.86 o 
   8   7   1        4.53        2.31      0.87 o 
   9   7   1       56.11       54.58      3.73 o 
  10   7   1       32.23       38.88      4.93 o 
  -5   8   1        6.62        8.69      2.71 o 
  -4   8   1       12.27        9.25      2.47 o 
  -3   8   1        0.55       -0.09      1.91 o 
  -2   8   1        4.02        5.17      1.99 o 
  -1   8   1      515.43      510.12     10.40 o 
   0   8   1        0.88        1.76      1.20 o 
   1   8   1      439.94      442.07      7.55 o 
   2   8   1      244.39      240.08      4.84 o 
   3   8   1      249.56      243.84      4.28 o 
   4   8   1        1.88       -0.67      0.68 o 
   5   8   1       68.47       64.40      2.39 o 
   6   8   1        1.08       -0.29      0.92 o 
   7   8   1      112.12      105.99      2.77 o 
   8   8   1       42.30       54.38      2.66 o 
   9   8   1        0.91        0.79      1.03 o 
  10   8   1        6.11        7.69      1.37 o 
  -4   9   1        1.54        1.85      2.16 o 
  -3   9   1      189.52      212.88      6.47 o 
  -2   9   1        1.01        1.78      1.99 o 
  -1   9   1      146.31      166.36      6.23 o 
   0   9   1       32.04       30.15      2.69 o 
   1   9   1       33.99       26.91      2.66 o 
   2   9   1       65.14       58.57      2.65 o 
   3   9   1        2.84        4.24      1.05 o 
   4   9   1       77.66       73.48      2.45 o 
   5   9   1        8.20        9.38      1.22 o 
   6   9   1        9.08        7.33      1.33 o 
   7   9   1        1.88        0.79      1.44 o 
   8   9   1       16.34       24.21      1.99 o 
   9   9   1        0.12        2.02      1.33 o 
  -3  10   1       33.90       41.13      4.27 o 
  -2  10   1        2.10        2.10      2.30 o 
  -1  10   1        2.08       -0.03      2.04 o 
   0  10   1       62.91       69.14      4.08 o 
   1  10   1       16.13       14.96      2.30 o 
   2  10   1       77.90       85.90      4.60 o 
   3  10   1        3.71        0.88      1.25 o 
   4  10   1        0.11       -0.62      1.06 o 
   5  10   1       29.81       30.40      2.13 o 
   6  10   1        7.62       12.13      1.56 o 
   7  10   1       42.69       47.41      2.79 o 
   8  10   1        0.15        1.07      1.45 o 
   9  10   1       39.68       46.01      3.02 o 
  -2  11   1        7.49       11.26      2.92 o 
  -1  11   1        0.43       -1.38      2.19 o 
   0  11   1        4.28       -0.82      2.76 o 
   1  11   1        1.67        2.87      2.60 o 
   2  11   1       65.03       72.45      3.88 o 
   3  11   1       12.06       14.26      2.30 o 
   4  11   1       18.12       20.45      2.19 o 
   5  11   1       25.92       23.48      2.05 o 
   6  11   1        6.58       13.66      1.88 o 
   7  11   1        0.15       -1.53      1.53 o 
   8  11   1       13.56       16.26      1.92 o 
   0  12   1        4.10        2.77      2.95 o 
   1  12   1       56.34       56.22      4.69 o 
   2  12   1        7.23        4.28      2.30 o 
   3  12   1       31.96       43.31      4.23 o 
   4  12   1       19.23       24.77      2.45 o 
   5  12   1        3.42        6.56      2.30 o 
   6  12   1        0.11       -1.43      1.99 o 
   7  12   1       23.43       21.51      3.14 o 
  -6 -12   2       16.23       18.32      2.46 o 
  -5 -12   2        0.01       -1.18      2.07 o 
  -4 -12   2       14.29       15.65      2.67 o 
  -3 -12   2       14.93       13.28      2.76 o 
  -2 -12   2        1.16       -0.88      2.17 o 
  -1 -12   2       60.08       61.58      4.96 o 
   0 -12   2        2.16        1.23      2.85 o 
  -7 -11   2        0.45        0.11      1.63 o 
  -6 -11   2        0.92       -1.33      1.33 o 
  -5 -11   2       33.31       36.04      2.54 o 
  -4 -11   2       15.58       15.32      1.96 o 
  -3 -11   2        4.38       11.39      2.94 o 
  -2 -11   2       58.19       60.15      4.50 o 
  -1 -11   2      116.07      122.39      8.79 o 
   0 -11   2        1.96       -0.56      2.60 o 
   1 -11   2        2.26        1.68      2.38 o 
   2 -11   2       15.96       19.18      2.96 o 
  -8 -10   2       12.66       13.42      1.91 o 
  -7 -10   2       21.75       19.81      2.29 o 
  -6 -10   2        3.37        3.70      1.41 o 
  -5 -10   2       25.49       21.28      1.92 o 
  -4 -10   2       10.36        7.78      1.38 o 
  -3 -10   2       93.90      105.42      3.44 o 
  -2 -10   2       37.48       38.97      3.63 o 
  -1 -10   2       23.13       25.79      2.77 o 
   0 -10   2        0.06        2.55      2.04 o 
   1 -10   2       26.52       24.65      2.92 o 
   2 -10   2        0.57       -1.95      1.95 o 
   3 -10   2        5.30        8.99      2.46 o 
  -9  -9   2       11.85       15.23      1.78 o 
  -8  -9   2        5.37        5.03      1.45 o 
  -7  -9   2       77.24       82.48      2.88 o 
  -6  -9   2        7.25        7.77      1.35 o 
  -5  -9   2        0.34        0.59      1.19 o 
  -4  -9   2        2.36        1.85      1.01 o 
  -3  -9   2       54.18       53.71      2.63 o 
  -2  -9   2       25.67       17.85      1.73 o 
  -1  -9   2      641.55      616.93     11.94 o 
   0  -9   2       66.36       65.42      3.60 o 
   1  -9   2       63.49       68.39      3.92 o 
   2  -9   2       53.03       57.74      3.84 o 
   3  -9   2        5.69        8.96      2.25 o 
   4  -9   2       89.18       92.44      6.09 o 
  -9  -8   2        5.00        4.52      2.21 o 
  -8  -8   2        0.45        0.18      1.04 o 
  -7  -8   2       86.66       95.40      3.07 o 
  -6  -8   2       25.18       21.66      1.43 o 
  -5  -8   2      103.58      101.23      2.89 o 
  -4  -8   2        4.02        2.70      1.00 o 
  -3  -8   2      236.90      238.28      6.02 o 
  -2  -8   2       11.46        5.10      1.30 o 
  -1  -8   2       13.82       17.39      1.65 o 
   0  -8   2      296.83      268.31      6.02 o 
   1  -8   2       24.73       25.88      2.61 o 
   2  -8   2      135.75      137.63      4.84 o 
   3  -8   2       16.38       19.25      2.42 o 
   4  -8   2        5.22        9.10      2.47 o 
   5  -8   2        2.70        1.53      2.60 o 
 -10  -7   2        9.17        9.87      5.55 o 
  -9  -7   2       23.16       32.63      4.01 o 
  -8  -7   2       31.48       34.91      2.76 o 
  -7  -7   2        4.30        4.67      3.11 o 
  -6  -7   2      282.77      276.34      4.84 o 
  -5  -7   2        1.41        1.48      0.80 o 
  -4  -7   2      151.98      180.23      2.97 o 
  -3  -7   2       44.35       37.04      1.54 o 
  -2  -7   2       89.54       83.99      2.49 o 
  -1  -7   2       14.55       24.30      1.73 o 
   0  -7   2      515.40      496.50      8.84 o 
   1  -7   2        0.84        0.48      1.47 o 
   2  -7   2        4.87        3.11      1.76 o 
   3  -7   2       59.27       62.48      3.14 o 
   4  -7   2        9.35        8.33      2.12 o 
   5  -7   2       21.41       24.00      3.16 o 
   6  -7   2        2.38       -1.23      3.20 o 
 -10  -6   2       20.19       16.65      6.17 o 
  -9  -6   2        5.96       12.95      5.55 o 
  -8  -6   2        3.27        1.70      1.17 o 
  -7  -6   2        0.40        0.26      0.84 o 
  -6  -6   2      200.88      182.67      3.67 o 
  -5  -6   2       44.71       37.37      1.45 o 
  -4  -6   2      432.09      424.17      5.98 o 
  -3  -6   2       62.47       62.42      1.62 o 
  -2  -6   2        0.21        0.03      0.82 o 
  -1  -6   2      433.53      419.79      6.70 o 
   0  -6   2     1290.41     1236.48     17.39 o 
   1  -6   2     1041.24     1004.44     15.76 o 
   2  -6   2       64.55       68.80      2.85 o 
   3  -6   2      242.87      226.95      4.85 o 
   4  -6   2        0.09        1.37      2.05 o 
   5  -6   2        1.84       -0.81      2.86 o 
   6  -6   2       25.30       19.05      4.63 o 
   7  -6   2       36.56       36.95      3.71 o 
 -10  -5   2        5.56        5.22      3.08 o 
  -9  -5   2        9.92       21.58      5.55 o 
  -8  -5   2       35.83       41.31      6.17 o 
  -7  -5   2       18.71       19.73      4.32 o 
  -6  -5   2       11.54       13.23      0.70 o 
  -5  -5   2        1.61        2.32      0.67 o 
  -4  -5   2       83.33       67.94      1.49 o 
  -3  -5   2        1.00       -0.39      0.39 o 
  -2  -5   2       83.71       75.93      1.63 o 
  -1  -5   2      498.64      523.63      7.85 o 
   0  -5   2        3.68        8.23      1.20 o 
   1  -5   2      318.37      299.82      7.09 o 
   2  -5   2      382.88      377.27      6.98 o 
   3  -5   2      209.49      184.60      3.72 o 
   4  -5   2        2.39        1.41      1.45 o 
   5  -5   2        3.86        1.43      1.23 o 
   6  -5   2       32.85       32.52      3.07 o 
   7  -5   2        6.03        3.59      2.17 o 
   8  -5   2       18.04       19.29      3.92 o 
 -10  -4   2        8.81       12.95      1.85 o 
  -9  -4   2      199.38      197.83      6.47 o 
  -8  -4   2        3.24        8.63      4.32 o 
  -7  -4   2        5.72        3.08      3.70 o 
  -6  -4   2       21.68       25.28      4.32 o 
  -5  -4   2      199.19      171.42      8.63 o 
  -4  -4   2       40.07       40.26      2.24 o 
  -3  -4   2     4739.93     5165.36     60.71 o 
  -2  -4   2       10.17        8.65      0.62 o 
  -1  -4   2     1997.49     2251.35     29.59 o 
   0  -4   2       55.82       70.58      1.93 o 
   1  -4   2      815.73      764.62      9.70 o 
   2  -4   2     1509.35     1421.41     19.52 o 
   3  -4   2       11.44        9.36      1.20 o 
   4  -4   2      346.59      329.15      5.88 o 
   5  -4   2        8.15        8.04      1.31 o 
   6  -4   2       37.13       33.71      2.38 o 
   7  -4   2        0.40       -1.31      1.31 o 
   8  -4   2       15.64       17.05      3.41 o 
 -10  -3   2        0.04        0.92      1.31 o 
  -9  -3   2       11.65       10.38      1.73 o 
  -8  -3   2       77.38       70.90      3.35 o 
  -7  -3   2       68.31       56.11      6.17 o 
  -6  -3   2        0.02        0.62      3.08 o 
  -5  -3   2      320.11      317.50     12.95 o 
  -4  -3   2       27.56       47.51      4.01 o 
  -3  -3   2      141.43      105.31      1.88 o 
  -2  -3   2     2585.84     2748.17     28.35 o 
  -1  -3   2      543.10      500.64      6.46 o 
   0  -3   2       79.12      109.14      3.21 o 
   1  -3   2      149.68      150.40      3.08 o 
   2  -3   2      481.95      418.02      6.31 o 
   3  -3   2      179.60      190.47      3.67 o 
   4  -3   2      336.40      314.01      5.37 o 
   5  -3   2        0.65       -0.95      0.95 o 
   6  -3   2        1.85        1.37      1.53 o 
   7  -3   2       31.12       26.71      2.13 o 
   8  -3   2       23.74       26.42      2.75 o 
   9  -3   2        7.75       10.25      4.93 o 
 -10  -2   2       11.97       13.60      1.88 o 
  -9  -2   2       33.31       32.69      2.47 o 
  -8  -2   2      132.57      136.28      6.17 o 
  -7  -2   2       42.97       34.70      1.82 o 
  -6  -2   2        0.24        0.39      0.60 o 
  -5  -2   2       44.13       69.06      6.17 o 
  -4  -2   2      479.95      543.19     18.50 o 
  -3  -2   2        4.50        1.54      1.31 o 
  -2  -2   2     5384.87     5308.89     64.71 o 
  -1  -2   2     3395.11     3530.48     45.34 o 
   0  -2   2    10862.24    11163.98    125.40 o 
   1  -2   2     2376.12     2325.81     27.97 o 
   2  -2   2     1069.74     1017.93     13.83 o 
   3  -2   2      325.85      345.70      5.46 o 
   4  -2   2       87.56       84.39      2.15 o 
   5  -2   2        2.18        2.03      1.01 o 
   6  -2   2       22.69       22.00      1.65 o 
   7  -2   2      108.36       94.72      2.91 o 
   8  -2   2        0.01       -1.54      1.54 o 
   9  -2   2        9.66       10.11      2.49 o 
 -10  -1   2       30.43       37.57      3.07 o 
  -9  -1   2       11.51       16.21      3.68 o 
  -8  -1   2        6.27        4.44      1.27 o 
  -7  -1   2        0.05       -0.74      0.74 o 
  -6  -1   2       33.99       39.50      1.67 o 
  -5  -1   2       47.39       48.56      1.37 o 
  -4  -1   2      350.05      334.62      5.43 o 
  -3  -1   2       20.72       16.65      2.47 o 
  -2  -1   2      905.90      953.81     29.60 o 
  -1  -1   2      977.84     1025.00     11.72 o 
   0  -1   2      786.65      705.27      7.25 o 
   1  -1   2     3636.96     3869.72     41.31 o 
   2  -1   2     2506.16     2684.29     32.17 o 
   3  -1   2      145.74      164.48      2.62 o 
   4  -1   2      206.11      223.92      4.56 o 
   5  -1   2      333.87      332.04      4.82 o 
   6  -1   2        3.43        2.99      0.95 o 
   7  -1   2      162.08      155.98      4.54 o 
   8  -1   2        7.66        6.62      1.60 o 
   9  -1   2        4.69        6.19      1.91 o 
  10  -1   2        4.24        1.82      2.62 o 
 -10   0   2        3.08        0.35      2.10 o 
  -9   0   2        1.39        0.66      1.63 o 
  -8   0   2        7.83        7.19      1.78 o 
  -7   0   2      138.16      140.71      3.61 o 
  -6   0   2        3.06        0.37      0.83 o 
  -5   0   2        5.82        5.59      0.81 o 
  -4   0   2      389.41      454.80      6.40 o 
  -3   0   2       87.07       89.82      1.96 o 
  -2   0   2     4049.76     4472.17     67.95 o 
  -1   0   2    10299.27    10728.11    110.61 o 
   1   0   2     1957.27     1954.61     19.89 o 
   2   0   2       42.09       28.85      0.98 o 
   3   0   2      404.28      359.58      4.71 o 
   4   0   2       24.24       19.97      0.84 o 
   5   0   2      160.91      151.11      2.73 o 
   6   0   2       99.10      101.03      2.64 o 
   7   0   2       93.54       99.65      3.29 o 
   8   0   2      135.39      132.97      3.99 o 
   9   0   2        0.55       -0.88      1.52 o 
  10   0   2       36.74       38.31      3.31 o 
  -9   1   2        8.00       11.10      2.35 o 
  -8   1   2       66.90       63.77      3.15 o 
  -7   1   2      194.04      193.23      5.14 o 
  -6   1   2       46.58       42.73      1.98 o 
  -5   1   2      102.10       96.79      2.42 o 
  -4   1   2        0.01       -0.56      0.56 o 
  -3   1   2     1422.39     1450.08     17.64 o 
  -2   1   2     1658.56     1696.34     22.13 o 
  -1   1   2    14654.58    14844.56    163.27 o 
   0   1   2      690.96      763.01      9.73 o 
   1   1   2    11095.55    11711.32    111.35 o 
   2   1   2      171.85      157.89      2.01 o 
   3   1   2      518.86      487.04      6.47 o 
   4   1   2       14.64       17.75      0.83 o 
   5   1   2      264.31      286.49      4.67 o 
   6   1   2       25.85       27.15      1.31 o 
   7   1   2        3.97        4.53      0.96 o 
   8   1   2      229.00      235.87      5.36 o 
   9   1   2       18.42       18.37      2.24 o 
  10   1   2       13.00       13.21      2.24 o 
  -9   2   2        9.62        9.71      2.60 o 
  -8   2   2       21.51       31.87      2.59 o 
  -7   2   2        0.16       -1.29      1.29 o 
  -6   2   2       26.67       29.09      1.65 o 
  -5   2   2       24.83       24.39      1.40 o 
  -4   2   2       71.38       75.59      1.84 o 
  -3   2   2     1641.63     1693.09     20.72 o 
  -2   2   2      136.33      139.22      2.39 o 
  -1   2   2     2341.65     2426.64     31.00 o 
   0   2   2      167.68      190.98      2.66 o 
   1   2   2     1538.61     1613.41     16.30 o 
   2   2   2     1319.49     1415.73     13.87 o 
   3   2   2       67.29       81.07      1.65 o 
   4   2   2       46.40       40.75      1.20 o 
   5   2   2      208.33      230.95      4.19 o 
   6   2   2       62.48       63.37      2.14 o 
   7   2   2       14.30       14.33      0.96 o 
   8   2   2      100.74       95.52      3.50 o 
   9   2   2        2.38        2.47      1.42 o 
  10   2   2       26.05       34.64      2.71 o 
  -9   3   2        3.43        6.11      2.71 o 
  -8   3   2        0.00       -1.67      1.67 o 
  -7   3   2       52.47       52.85      3.13 o 
  -6   3   2      116.81      110.43      3.26 o 
  -5   3   2      144.47      150.80      3.29 o 
  -4   3   2       54.66       56.01      1.84 o 
  -3   3   2       32.18       30.43      1.46 o 
  -2   3   2      942.43     1026.95     14.13 o 
  -1   3   2      515.95      489.30      7.09 o 
   0   3   2    11778.11    11916.77    153.41 o 
   1   3   2       30.41       28.71      1.60 o 
   2   3   2     2840.48     2769.84     30.34 o 
   3   3   2       65.13       57.19      1.12 o 
   4   3   2       24.38       29.97      1.01 o 
   5   3   2       67.69       78.26      1.78 o 
   6   3   2      106.77      114.23      2.66 o 
   7   3   2       96.61       86.91      2.49 o 
   8   3   2       21.45       21.64      1.61 o 
   9   3   2      241.90      241.74      6.14 o 
  10   3   2        0.76        3.08      1.42 o 
  -8   4   2       24.02       26.87      3.92 o 
  -7   4   2        9.98       10.53      2.12 o 
  -6   4   2        2.15        0.00      1.25 o 
  -5   4   2      144.13      138.04      3.38 o 
  -4   4   2       26.84       26.30      1.62 o 
  -3   4   2       41.70       47.91      1.92 o 
  -2   4   2     4657.48     4685.89     61.26 o 
  -1   4   2       67.92       70.94      2.05 o 
   0   4   2      302.51      339.64      5.87 o 
   1   4   2      184.19      251.33      9.15 o 
   2   4   2     3675.34     3816.21     42.16 o 
   3   4   2      214.45      206.67      2.61 o 
   4   4   2      376.12      381.20      5.08 o 
   5   4   2      350.14      348.87      6.05 o 
   6   4   2       53.54       50.40      1.70 o 
   7   4   2       47.27       49.60      1.87 o 
   8   4   2       50.97       45.09      3.39 o 
   9   4   2      151.36      153.54      6.78 o 
  10   4   2        1.84        0.55      1.27 o 
  -7   5   2       11.59       10.42      2.54 o 
  -6   5   2        0.50       -2.49      2.50 o 
  -5   5   2       54.48       55.36      2.86 o 
  -4   5   2       82.13       76.14      2.77 o 
  -3   5   2       72.94       72.59      2.81 o 
  -2   5   2      508.80      520.39      9.63 o 
  -1   5   2      976.72     1004.65     16.80 o 
   0   5   2      279.15      270.68      4.76 o 
   1   5   2     1011.78     1044.83     14.38 o 
   2   5   2      493.32      561.57      7.36 o 
   3   5   2     3507.39     3676.26     38.12 o 
   4   5   2      152.17      169.54      2.69 o 
   5   5   2      221.72      222.74      3.86 o 
   6   5   2       23.60       26.49      3.20 o 
   7   5   2      128.58      114.72      2.68 o 
   8   5   2       42.67       36.42      4.01 o 
   9   5   2       16.89       14.01      5.24 o 
  10   5   2        3.99        4.32      2.47 o 
  -7   6   2        0.82        1.46      2.96 o 
  -6   6   2        2.82        4.16      2.24 o 
  -5   6   2        5.74        3.35      1.81 o 
  -4   6   2       41.97       42.21      2.80 o 
  -3   6   2       31.20       26.99      2.21 o 
  -2   6   2       85.15       85.19      3.14 o 
  -1   6   2     2139.44     2199.97     71.06 o 
   0   6   2      194.26      214.78      5.01 o 
   1   6   2      812.20      798.08     11.60 o 
   2   6   2      260.64      264.04      3.94 o 
   3   6   2      292.94      304.26      4.22 o 
   4   6   2       77.81       56.70      1.44 o 
   5   6   2      276.02      258.05      3.94 o 
   6   6   2      283.81      242.74      3.97 o 
   7   6   2       41.61       50.84      1.67 o 
   8   6   2        3.64       -0.08      1.59 o 
   9   6   2       24.36       30.27      2.76 o 
  10   6   2       27.26       28.50      3.39 o 
  -6   7   2        0.18        0.84      2.35 o 
  -5   7   2        1.96        0.36      1.99 o 
  -4   7   2        0.27        0.18      2.23 o 
  -3   7   2       93.94       96.85      4.27 o 
  -2   7   2       73.06       74.74      3.77 o 
  -1   7   2        4.89        4.37      1.72 o 
   0   7   2        0.47        0.13      0.62 o 
   1   7   2      117.30      115.84      5.36 o 
   2   7   2       16.33        9.32      1.07 o 
   3   7   2       12.66       13.56      1.04 o 
   4   7   2      174.82      145.91      2.40 o 
   5   7   2       92.30       96.68      2.32 o 
   6   7   2       58.13       68.08      2.17 o 
   7   7   2        2.01        2.40      1.01 o 
   8   7   2       61.21       57.21      2.34 o 
   9   7   2       73.79       71.64      2.57 o 
  10   7   2        0.38        2.47      1.73 o 
  -5   8   2        7.31        8.44      2.53 o 
  -4   8   2        3.86        2.31      2.16 o 
  -3   8   2       25.74       21.59      2.61 o 
  -2   8   2        2.74        1.31      1.81 o 
  -1   8   2      110.88      111.84      4.22 o 
   0   8   2      384.92      357.83      7.78 o 
   1   8   2       13.18       13.12      2.05 o 
   2   8   2      379.49      351.52      7.89 o 
   3   8   2       27.24       30.15      1.65 o 
   4   8   2       63.71       77.58      1.92 o 
   5   8   2       42.21       46.23      1.61 o 
   6   8   2      121.96      110.99      2.66 o 
   7   8   2      152.33      140.45      4.05 o 
   8   8   2       24.88       26.47      1.96 o 
   9   8   2        1.05        0.62      1.10 o 
  10   8   2       11.30       13.16      1.67 o 
  -4   9   2        8.79       13.61      4.36 o 
  -3   9   2        0.69        5.07      2.22 o 
  -2   9   2       41.31       44.10      3.46 o 
  -1   9   2        0.39       -0.87      2.56 o 
   0   9   2        1.13       -0.17      1.67 o 
   1   9   2       59.44       52.66      3.23 o 
   2   9   2      104.03      115.85      3.37 o 
   3   9   2       11.58        8.02      1.24 o 
   4   9   2       23.02       20.64      1.49 o 
   5   9   2        0.33       -0.10      0.78 o 
   6   9   2       69.44       78.32      2.77 o 
   7   9   2       23.46       20.54      1.82 o 
   8   9   2        2.77        0.77      1.22 o 
   9   9   2        5.80        5.97      1.47 o 
  -3  10   2        0.96        3.29      2.85 o 
  -2  10   2       27.37       35.30      5.83 o 
  -1  10   2       28.05       28.06      3.20 o 
   0  10   2        1.03       -0.64      1.91 o 
   1  10   2        0.01        2.85      1.91 o 
   2  10   2        2.58       -0.70      1.96 o 
   3  10   2       12.65       14.40      1.62 o 
   4  10   2        0.98       -1.08      1.08 o 
   5  10   2       62.70       65.42      2.41 o 
   6  10   2       12.30        8.63      1.40 o 
   7  10   2       28.00       22.42      2.12 o 
   8  10   2        1.14        3.04      1.65 o 
   9  10   2        4.19        6.88      1.85 o 
  -2  11   2        1.36        1.98      2.31 o 
  -1  11   2        6.07        7.77      2.53 o 
   0  11   2       24.69       23.33      3.74 o 
   1  11   2       33.30       39.27      4.11 o 
   2  11   2        2.06       -2.00      3.20 o 
   3  11   2       53.25       52.88      4.01 o 
   4  11   2       10.73        9.24      2.96 o 
   5  11   2        0.11       -1.23      1.23 o 
   6  11   2        3.96        4.82      1.70 o 
   7  11   2       50.50       55.83      2.92 o 
   8  11   2       18.94       22.62      2.17 o 
   0  12   2        1.72        2.04      2.95 o 
   1  12   2       22.03       23.53      3.63 o 
   2  12   2       10.94        8.26      3.83 o 
   3  12   2       11.52       12.87      2.38 o 
   4  12   2        7.23       11.48      2.01 o 
   5  12   2       27.02       35.55      4.98 o 
   6  12   2        2.89        7.27      2.06 o 
   7  12   2        1.36        0.19      1.84 o 
   3  13   2        3.17        3.95      2.35 o 
   4  13   2       16.39       18.51      2.36 o 
  -5 -12   3        0.75        1.95      2.12 o 
  -4 -12   3        0.35       -0.16      2.22 o 
  -3 -12   3        1.80        4.06      3.29 o 
  -2 -12   3       25.03       21.19      2.92 o 
  -1 -12   3        1.13        3.70      4.94 o 
  -7 -11   3        0.35       -0.85      1.72 o 
  -6 -11   3        1.16        1.48      1.58 o 
  -5 -11   3        2.50        3.27      1.71 o 
  -4 -11   3        4.36        1.92      1.67 o 
  -3 -11   3        1.09       -0.18      1.87 o 
  -2 -11   3       19.03       38.78      3.88 o 
  -1 -11   3       89.86       92.77      5.43 o 
   0 -11   3        8.25        7.15      2.80 o 
   1 -11   3        6.56        3.07      2.50 o 
   2 -11   3       15.17       23.36      3.07 o 
  -8 -10   3        3.84        3.27      1.89 o 
  -7 -10   3       12.08       10.77      1.91 o 
  -6 -10   3        9.66       13.22      1.71 o 
  -5 -10   3       40.27       45.93      2.54 o 
  -4 -10   3        5.67        9.52      1.38 o 
  -3 -10   3       39.81       40.33      2.43 o 
  -2 -10   3        3.68        7.19      2.49 o 
  -1 -10   3       31.28       28.93      3.43 o 
   0 -10   3       14.57       17.79      2.61 o 
   1 -10   3        1.87        2.94      2.22 o 
   2 -10   3        6.10        8.37      2.23 o 
   3 -10   3        7.28        1.49      2.16 o 
  -9  -9   3       17.45       18.24      1.90 o 
  -8  -9   3        2.81        5.14      1.53 o 
  -7  -9   3       16.18       16.85      1.82 o 
  -6  -9   3        5.61        3.40      1.28 o 
  -5  -9   3       12.81       10.83      1.49 o 
  -4  -9   3        0.70       -0.82      0.98 o 
  -3  -9   3       35.20       33.86      2.07 o 
  -2  -9   3        7.56        8.32      1.99 o 
  -1  -9   3        0.66        6.96      2.04 o 
   0  -9   3       71.07       73.95      3.77 o 
   1  -9   3       33.02       30.66      2.90 o 
   2  -9   3       36.20       38.77      2.97 o 
   3  -9   3      115.18      114.93      5.11 o 
   4  -9   3        1.02        2.99      3.51 o 
  -9  -8   3        5.47        0.21      3.39 o 
  -8  -8   3        1.38        0.77      1.56 o 
  -7  -8   3        2.70        2.95      1.14 o 
  -6  -8   3        0.93       -0.87      0.87 o 
  -5  -8   3       12.99        9.33      1.35 o 
  -4  -8   3        8.41       10.19      1.67 o 
  -3  -8   3      287.10      267.56      5.07 o 
  -2  -8   3       34.00       24.55      1.74 o 
  -1  -8   3      109.23      112.60      3.39 o 
   0  -8   3       93.87       89.20      4.81 o 
   1  -8   3      597.25      577.75     12.55 o 
   2  -8   3       49.24       48.46      2.97 o 
   3  -8   3       92.61       88.65      4.54 o 
   4  -8   3       13.00       15.06      2.61 o 
   5  -8   3        4.51        6.99      2.85 o 
 -10  -7   3        1.47        6.78      5.55 o 
  -9  -7   3        2.88        3.53      1.73 o 
  -8  -7   3        1.23        2.03      1.70 o 
  -7  -7   3        0.53        1.97      1.70 o 
  -6  -7   3        0.98        0.35      0.83 o 
  -5  -7   3       14.32       10.88      1.18 o 
  -4  -7   3        0.07        1.19      0.93 o 
  -3  -7   3        1.18        1.64      0.80 o 
  -2  -7   3        2.10        3.13      1.07 o 
  -1  -7   3      876.99      807.32     12.04 o 
   0  -7   3      137.12      150.69      3.79 o 
   1  -7   3      123.77      113.96      3.71 o 
   2  -7   3        0.15        0.88      1.58 o 
   3  -7   3      300.83      289.98      6.34 o 
   4  -7   3       57.68       63.64      3.84 o 
   5  -7   3       26.40       29.61      3.31 o 
   6  -7   3       13.67       13.17      3.07 o 
 -10  -6   3       13.05       19.73      6.17 o 
  -9  -6   3       15.14       18.50      5.55 o 
  -8  -6   3        0.04       -1.17      1.17 o 
  -7  -6   3       10.20       11.77      1.25 o 
  -6  -6   3       24.59       30.88      1.48 o 
  -5  -6   3        0.51        0.23      0.66 o 
  -4  -6   3        1.15        1.16      0.75 o 
  -3  -6   3      524.96      493.59      5.92 o 
  -2  -6   3      275.56      250.65      4.37 o 
  -1  -6   3      100.15      104.49      4.64 o 
   0  -6   3      231.96      225.58      4.78 o 
   1  -6   3     2348.87     2335.90     31.72 o 
   2  -6   3      406.22      380.49      8.66 o 
   3  -6   3       50.33       53.41      3.26 o 
   4  -6   3        3.84        1.82      1.67 o 
   5  -6   3        0.53       -1.88      1.88 o 
   6  -6   3       16.30       17.96      2.95 o 
   7  -6   3        0.00       -2.17      2.17 o 
 -10  -5   3        9.32       10.48      5.55 o 
  -9  -5   3        2.65        1.85      4.32 o 
  -8  -5   3       62.93       83.25      8.63 o 
  -7  -5   3        8.79       14.18      4.32 o 
  -6  -5   3       19.44       18.94      1.20 o 
  -5  -5   3       18.85       23.95      1.57 o 
  -4  -5   3      443.38      388.81      5.38 o 
  -3  -5   3      205.64      186.07      2.88 o 
  -2  -5   3        7.31       16.11      0.96 o 
  -1  -5   3     4485.24     4492.85     58.55 o 
   0  -5   3     3508.95     3683.81     52.10 o 
   1  -5   3      158.20      148.00      3.49 o 
   2  -5   3      170.29      171.15      4.14 o 
   3  -5   3      226.18      224.02      9.92 o 
   4  -5   3       51.35       53.88      2.54 o 
   5  -5   3       26.96       24.60      2.35 o 
   6  -5   3       25.94       20.98      2.85 o 
   7  -5   3       30.68       30.17      3.16 o 
   8  -5   3        0.84        2.59      3.25 o 
 -10  -4   3        2.33        3.08      1.73 o 
  -9  -4   3      105.66      106.43      3.99 o 
  -8  -4   3       10.58        8.02      4.32 o 
  -7  -4   3       13.22       11.10      3.70 o 
  -6  -4   3       34.50       44.40      5.55 o 
  -5  -4   3        0.34        1.03      0.58 o 
  -4  -4   3      338.43      360.49      5.57 o 
  -3  -4   3      652.78      669.07      8.46 o 
  -2  -4   3     2833.43     3006.80     33.35 o 
  -1  -4   3       23.75       21.37      1.24 o 
   0  -4   3        2.33        0.46      0.92 o 
   1  -4   3       30.98       29.19      2.93 o 
   2  -4   3     1281.26     1230.99     16.80 o 
   3  -4   3       13.72       13.84      1.33 o 
   4  -4   3      229.66      244.85      5.12 o 
   5  -4   3       75.22       70.99      3.26 o 
   6  -4   3        3.39        5.85      1.53 o 
   7  -4   3        6.20        9.09      1.91 o 
   8  -4   3        1.97        2.47      2.62 o 
 -10  -3   3        0.49        0.31      1.31 o 
  -9  -3   3       71.24       69.93      3.86 o 
  -8  -3   3        2.22        1.99      1.78 o 
  -7  -3   3      171.64      167.11      9.87 o 
  -6  -3   3      508.79      524.07     19.73 o 
  -5  -3   3        0.34       -1.85      1.85 o 
  -4  -3   3      290.86      288.28      8.28 o 
  -3  -3   3        6.87        6.19      0.50 o 
  -2  -3   3      415.51      315.61      3.61 o 
  -1  -3   3      439.97      390.72      5.20 o 
   0  -3   3     6613.60     6837.82     87.93 o 
   1  -3   3      200.96      214.81      3.64 o 
   2  -3   3     1357.99     1444.87     19.13 o 
   3  -3   3        0.05        3.28      0.95 o 
   4  -3   3       10.33       11.10      1.29 o 
   5  -3   3       72.26       75.95      2.54 o 
   6  -3   3      110.75      105.65      3.39 o 
   7  -3   3       34.30       30.59      2.23 o 
   8  -3   3       12.01        8.84      2.12 o 
   9  -3   3       70.00       75.54      6.10 o 
 -10  -2   3        0.07       -1.27      1.27 o 
  -9  -2   3        0.04       -0.62      1.07 o 
  -8  -2   3       67.12       74.37      3.86 o 
  -7  -2   3      194.03      183.06      4.96 o 
  -6  -2   3       42.92       38.98      1.13 o 
  -5  -2   3       63.70       61.66      5.55 o 
  -4  -2   3       85.33       51.80      4.32 o 
  -3  -2   3      448.07      448.93     13.26 o 
  -2  -2   3      545.84      644.09      9.04 o 
  -1  -2   3        2.41        2.05      0.39 o 
   0  -2   3    12168.19    12052.52    126.66 o 
   1  -2   3     1498.36     1527.61     17.60 o 
   2  -2   3       13.31       11.61      1.01 o 
   3  -2   3      144.78      145.80      2.91 o 
   4  -2   3     1614.03     1586.32     21.52 o 
   5  -2   3      590.35      602.16      9.08 o 
   6  -2   3      103.74       95.13      3.02 o 
   7  -2   3       65.73       65.06      3.54 o 
   8  -2   3       13.00       13.87      2.12 o 
   9  -2   3       12.97       16.81      2.38 o 
 -10  -1   3       39.34       42.48      3.07 o 
  -9  -1   3       21.21       17.04      1.88 o 
  -8  -1   3       35.35       37.84      2.14 o 
  -7  -1   3       27.62       24.29      1.22 o 
  -6  -1   3      194.98      181.35      3.82 o 
  -5  -1   3      384.61      384.29      6.73 o 
  -4  -1   3        1.07        1.60      0.43 o 
  -3  -1   3     1117.84     1142.01     24.84 o 
  -2  -1   3     2866.76     2808.76     37.55 o 
  -1  -1   3     8788.45     8342.91     86.03 o 
   0  -1   3     1378.67     1495.50     16.76 o 
   1  -1   3      148.11      118.77      2.27 o 
   2  -1   3     5706.83     5795.75     68.87 o 
   3  -1   3     5123.67     5489.98     65.36 o 
   4  -1   3      717.51      653.52      8.64 o 
   5  -1   3      398.36      400.74      5.73 o 
   6  -1   3      546.92      552.88      9.17 o 
   7  -1   3       22.04       22.04      1.35 o 
   8  -1   3       50.85       47.41      3.12 o 
   9  -1   3       77.60       87.39      4.06 o 
  10  -1   3       15.26       18.20      2.85 o 
  -9   0   3        1.66        0.97      1.52 o 
  -8   0   3        2.45        1.23      1.42 o 
  -7   0   3       13.93       16.93      1.54 o 
  -6   0   3      867.04      890.35     13.61 o 
  -5   0   3      632.64      682.50     14.89 o 
  -4   0   3      850.16      888.05     11.95 o 
  -3   0   3      525.74      468.20      6.99 o 
  -2   0   3     1260.49     1254.82     15.00 o 
  -1   0   3     3838.31     3976.88     40.88 o 
   0   0   3      238.25      226.09      2.70 o 
   1   0   3    34761.11    34869.59    383.49 o 
   2   0   3     4386.25     4439.63     52.69 o 
   3   0   3     1044.26     1117.69     14.84 o 
   4   0   3     3032.06     3314.88     39.64 o 
   5   0   3       44.65       46.80      1.49 o 
   6   0   3       13.96       14.42      1.32 o 
   7   0   3      100.24      105.92      3.74 o 
   8   0   3       13.46       17.31      3.12 o 
   9   0   3       59.52       57.38      3.67 o 
  10   0   3       35.55       35.13      3.43 o 
  -9   1   3        0.30       -1.47      1.63 o 
  -8   1   3       13.50       14.00      2.24 o 
  -7   1   3      129.15      129.86      3.84 o 
  -6   1   3       74.93       68.96      2.61 o 
  -5   1   3      134.25      113.42      3.08 o 
  -4   1   3     1414.26     1333.83     17.84 o 
  -3   1   3     2131.06     2249.36     25.07 o 
  -2   1   3     4787.86     4903.21     57.77 o 
  -1   1   3    33662.14    34330.13    353.73 o 
   0   1   3     1011.99     1122.55     11.33 o 
   1   1   3      178.70      188.20      2.32 o 
   2   1   3     2176.00     2232.91     28.92 o 
   3   1   3      257.22      253.36      3.41 o 
   4   1   3      806.39      795.38     10.70 o 
   5   1   3       35.53       35.14      1.38 o 
   6   1   3       17.65       17.62      1.21 o 
   7   1   3        0.89        3.04      1.05 o 
   8   1   3       94.00       93.12      3.23 o 
   9   1   3       16.78       14.61      1.99 o 
  10   1   3       69.70       86.24      5.11 o 
  -9   2   3       35.00       45.63      3.79 o 
  -8   2   3        8.80        7.86      1.91 o 
  -7   2   3        6.35        8.60      1.69 o 
  -6   2   3      494.02      469.09      7.95 o 
  -5   2   3     1205.01     1196.24     16.46 o 
  -4   2   3       45.01       44.66      1.84 o 
  -3   2   3     2465.01     2644.44     32.76 o 
  -2   2   3      677.36      712.57      9.11 o 
  -1   2   3     2917.93     3037.60     38.70 o 
   0   2   3      682.64      775.57      9.67 o 
   1   2   3     1528.40     1670.84     18.74 o 
   2   2   3     5495.99     5374.23     58.46 o 
   3   2   3      546.78      574.20      6.64 o 
   4   2   3      194.94      189.10      2.92 o 
   5   2   3       15.18       15.16      0.83 o 
   6   2   3        3.83        8.90      0.83 o 
   7   2   3      176.09      170.07      4.49 o 
   8   2   3      203.78      211.62      6.23 o 
   9   2   3        2.90        3.17      1.52 o 
  10   2   3       22.16       25.35      2.60 o 
  -8   3   3       39.87       38.48      3.06 o 
  -7   3   3       86.35       89.05      3.99 o 
  -6   3   3        3.26        0.84      1.14 o 
  -5   3   3      121.67      122.59      2.97 o 
  -4   3   3       48.81       49.89      1.72 o 
  -3   3   3     1034.10     1049.72     14.59 o 
  -2   3   3      126.44      155.21      3.00 o 
  -1   3   3     1695.12     1751.72     23.30 o 
   0   3   3     4123.84     4194.87     63.99 o 
   1   3   3      165.11      147.59      2.15 o 
   2   3   3      461.03      518.71      5.70 o 
   3   3   3       93.86       87.82      1.36 o 
   4   3   3      297.35      270.43      4.00 o 
   5   3   3      781.59      838.05     13.40 o 
   6   3   3       13.59       12.87      1.35 o 
   7   3   3        8.66        7.85      0.83 o 
   8   3   3       71.20       68.36      2.60 o 
   9   3   3       61.79       53.38      2.85 o 
  10   3   3        5.94        6.40      1.63 o 
  -8   4   3       38.76       46.49      4.12 o 
  -7   4   3        0.56       -1.55      1.55 o 
  -6   4   3       19.12       18.08      1.83 o 
  -5   4   3       64.31       70.53      5.94 o 
  -4   4   3      503.76      497.21      7.95 o 
  -3   4   3      301.58      318.08      5.51 o 
  -2   4   3     3480.80     3570.52     50.55 o 
  -1   4   3        9.95       12.04      1.07 o 
   0   4   3      673.14      692.73     13.93 o 
   1   4   3      228.65      197.13      3.14 o 
   2   4   3        7.16        1.65      0.47 o 
   3   4   3      780.83      656.14      7.25 o 
   4   4   3        7.43        9.46      0.71 o 
   5   4   3      228.03      242.17      3.68 o 
   6   4   3        3.68        5.19      0.75 o 
   7   4   3        8.52       11.69      2.23 o 
   8   4   3        1.99        2.79      1.52 o 
   9   4   3      144.29      138.95      4.14 o 
  10   4   3       17.13       17.70      1.78 o 
  -7   5   3        3.21        6.88      2.81 o 
  -6   5   3      275.99      302.80     10.24 o 
  -5   5   3       32.37       31.19      2.71 o 
  -4   5   3        0.01       -1.52      1.52 o 
  -3   5   3        7.49       11.51      1.54 o 
  -2   5   3     1548.59     1544.99     25.13 o 
  -1   5   3      107.39      134.63      4.89 o 
   0   5   3      193.52      194.39      3.41 o 
   1   5   3      121.76       98.93      2.34 o 
   2   5   3        0.05        1.12      0.61 o 
   3   5   3      232.55      220.38      3.17 o 
   4   5   3        9.40        7.40      0.67 o 
   5   5   3       87.42       78.98      1.82 o 
   6   5   3       16.02       18.30      1.44 o 
   7   5   3        0.00        1.30      0.66 o 
   8   5   3       13.14       15.72      3.12 o 
   9   5   3       81.78       76.93      2.85 o 
  10   5   3       14.32       14.91      1.63 o 
  -7   6   3       19.69       28.29      4.56 o 
  -6   6   3       11.50       11.33      3.29 o 
  -5   6   3        5.40        5.48      1.81 o 
  -4   6   3       14.94       10.63      1.70 o 
  -3   6   3        0.07       -0.95      1.23 o 
  -2   6   3      115.91      120.35      3.35 o 
  -1   6   3      182.86      175.44      4.23 o 
   0   6   3      251.99      252.91      5.62 o 
   1   6   3      401.01      424.25      7.36 o 
   2   6   3       89.50       89.13      2.51 o 
   3   6   3       62.55       53.40      1.38 o 
   4   6   3      279.55      246.92      3.25 o 
   5   6   3      213.38      229.11      3.62 o 
   6   6   3      148.15      139.33      2.84 o 
   7   6   3      131.37      115.03      2.41 o 
   8   6   3       51.59       46.53      2.02 o 
   9   6   3        0.54        0.31      1.04 o 
  10   6   3       31.21       30.24      2.14 o 
  -6   7   3        1.62        0.28      2.24 o 
  -5   7   3      105.82      117.04      5.02 o 
  -4   7   3        0.50       -0.41      3.00 o 
  -3   7   3        0.07        0.91      1.76 o 
  -2   7   3        0.01       -1.60      1.60 o 
  -1   7   3      462.65      484.03      8.15 o 
   0   7   3      143.94      121.82      3.92 o 
   1   7   3        4.56        4.35      1.18 o 
   2   7   3        6.10       10.07      1.12 o 
   3   7   3        8.03        7.42      1.05 o 
   4   7   3       59.64       46.78      1.55 o 
   5   7   3        3.28        8.09      1.05 o 
   6   7   3       50.66       39.96      2.99 o 
   7   7   3       15.59       13.42      1.28 o 
   8   7   3       37.16       32.97      2.02 o 
   9   7   3       36.01       42.10      2.22 o 
  10   7   3       31.01       31.70      2.04 o 
  -5   8   3       61.08       57.63      3.92 o 
  -4   8   3        9.21        6.84      2.75 o 
  -3   8   3       14.56       17.00      3.38 o 
  -2   8   3       75.17       67.57      4.26 o 
  -1   8   3      110.65      107.91      4.63 o 
   0   8   3       55.07       54.27      3.06 o 
   1   8   3       38.39       41.09      2.31 o 
   2   8   3       10.52       10.37      1.38 o 
   3   8   3      117.01      107.76      2.56 o 
   4   8   3        7.57        9.95      1.04 o 
   5   8   3       77.63       76.39      1.93 o 
   6   8   3       11.78       13.35      1.33 o 
   7   8   3      117.79      119.80      3.23 o 
   8   8   3       58.91       65.04      4.18 o 
   9   8   3        0.01       -2.05      2.05 o 
  10   8   3        2.68        1.11      1.35 o 
  -4   9   3       80.68       88.57      5.67 o 
  -3   9   3        7.38       10.50      2.53 o 
  -2   9   3        3.69        5.11      2.07 o 
  -1   9   3       23.50       24.21      3.42 o 
   0   9   3       52.32       45.47      3.06 o 
   1   9   3      238.44      222.15      5.91 o 
   2   9   3       37.71       34.18      2.17 o 
   3   9   3       77.51       65.99      2.66 o 
   4   9   3       86.83       79.09      2.30 o 
   5   9   3        7.92        5.59      1.06 o 
   6   9   3      104.15      106.49      3.10 o 
   7   9   3       42.99       56.29      2.31 o 
   8   9   3        5.64        3.64      1.49 o 
   9   9   3       14.35       15.56      1.96 o 
  10   9   3        0.33        3.46      1.53 o 
  -3  10   3        1.11        3.89      4.02 o 
  -2  10   3        9.60       11.39      2.59 o 
  -1  10   3       31.18       27.54      3.00 o 
   0  10   3       80.63       74.42      4.08 o 
   1  10   3        3.12        2.99      1.81 o 
   2  10   3        0.76        1.76      1.43 o 
   3  10   3       38.90       45.49      2.68 o 
   4  10   3       11.08       11.99      1.78 o 
   5  10   3       28.37       38.54      1.87 o 
   6  10   3        0.90        0.65      1.29 o 
   7  10   3        2.25        3.42      1.37 o 
   8  10   3        3.54        3.27      1.60 o 
   9  10   3       53.27       64.32      3.09 o 
  -2  11   3       10.94        9.32      2.69 o 
  -1  11   3        8.32        6.44      2.59 o 
   0  11   3        0.76       -1.40      2.14 o 
   1  11   3       48.97       51.25      3.54 o 
   2  11   3       58.10       59.26      3.50 o 
   3  11   3        7.11        5.36      1.87 o 
   4  11   3       17.50       20.35      2.08 o 
   5  11   3        5.14        4.14      1.28 o 
   6  11   3       14.06       18.36      1.96 o 
   7  11   3       43.28       54.09      2.58 o 
   8  11   3       62.58       70.29      3.57 o 
   0  12   3        8.79        4.96      3.07 o 
   1  12   3        4.96        7.82      3.15 o 
   2  12   3        1.32        2.37      2.07 o 
   3  12   3       13.82       19.31      3.47 o 
   4  12   3       57.02       66.44      3.35 o 
   5  12   3       14.38       22.26      2.75 o 
   6  12   3       21.15       25.94      2.84 o 
   7  12   3        2.33       -0.63      1.58 o 
   3  13   3        0.02       -2.31      2.60 o 
   4  13   3        8.57       11.46      3.04 o 
  -5 -12   4        0.23       -0.75      2.80 o 
  -4 -12   4       12.75       13.92      2.69 o 
  -3 -12   4       98.19       92.37      4.57 o 
  -2 -12   4        5.31        5.18      2.66 o 
  -1 -12   4        0.00       -2.90      2.90 o 
  -7 -11   4        4.60        3.70      2.65 o 
  -6 -11   4        2.07        1.46      1.75 o 
  -5 -11   4       28.31       30.80      3.27 o 
  -4 -11   4       19.76       19.24      2.88 o 
  -3 -11   4       10.31       12.16      2.38 o 
  -2 -11   4      312.71      304.46      9.10 o 
  -1 -11   4       55.35       55.17      7.20 o 
   0 -11   4        0.02        2.47      2.85 o 
   1 -11   4        0.21        0.60      2.66 o 
  -8 -10   4        0.31        3.21      1.73 o 
  -7 -10   4       27.74       33.03      2.60 o 
  -6 -10   4       58.83       62.39      3.28 o 
  -5 -10   4        5.40        9.89      1.71 o 
  -4 -10   4       52.91       50.50      2.41 o 
  -3 -10   4       34.71       35.44      2.38 o 
  -2 -10   4      281.57      277.58      8.24 o 
  -1 -10   4       22.51       23.47      3.48 o 
   0 -10   4       33.98       33.91      3.15 o 
   1 -10   4        0.89        0.29      1.84 o 
   2 -10   4       13.05        7.99      2.25 o 
   3 -10   4        0.33       -0.03      2.35 o 
  -9  -9   4        7.02       11.56      2.18 o 
  -8  -9   4       97.87      112.81      4.07 o 
  -7  -9   4        3.81        4.64      1.49 o 
  -6  -9   4       13.84       13.61      1.84 o 
  -5  -9   4       84.96       75.42      3.00 o 
  -4  -9   4      167.45      179.20      3.72 o 
  -3  -9   4      102.63       92.26      4.00 o 
  -2  -9   4        0.34        0.29      1.47 o 
  -1  -9   4      115.88      121.27      4.36 o 
   0  -9   4        3.72        5.15      1.99 o 
   1  -9   4       23.65       21.62      3.65 o 
   2  -9   4        0.35        3.33      1.95 o 
   3  -9   4      121.71      113.42     10.41 o 
   4  -9   4        2.55       -1.15      2.71 o 
  -9  -8   4        2.88        2.06      3.08 o 
  -8  -8   4      100.48      100.88      3.24 o 
  -7  -8   4        4.52        2.76      1.27 o 
  -6  -8   4        4.21        8.25      1.54 o 
  -5  -8   4       76.70       86.28      2.73 o 
  -4  -8   4      101.87       88.01      2.44 o 
  -3  -8   4      164.77      192.77      4.15 o 
  -2  -8   4       90.85       81.53      3.51 o 
  -1  -8   4     1192.97     1148.05     16.78 o 
   0  -8   4       15.93       11.98      2.04 o 
   1  -8   4      565.11      556.53     11.24 o 
   2  -8   4       19.01       23.58      2.48 o 
   3  -8   4       54.29       53.94      4.22 o 
   4  -8   4        0.87       -0.95      3.38 o 
   5  -8   4       23.84       26.88      3.67 o 
  -9  -7   4        0.79        5.86      1.70 o 
  -8  -7   4       18.81       13.57      2.21 o 
  -7  -7   4      225.20      234.99      5.93 o 
  -6  -7   4      169.58      155.95      3.67 o 
  -5  -7   4        0.48        0.61      1.15 o 
  -4  -7   4       16.38       18.16      1.49 o 
  -3  -7   4      482.96      458.23      6.22 o 
  -2  -7   4       39.37       36.75      1.81 o 
  -1  -7   4       32.68       33.27      1.98 o 
   0  -7   4       99.21       94.07      5.97 o 
   1  -7   4      614.26      577.55     10.33 o 
   2  -7   4       55.72       50.24      2.88 o 
   3  -7   4       32.38       24.94      2.25 o 
   4  -7   4       55.95       63.26      3.72 o 
   5  -7   4       51.83       57.76      4.38 o 
   6  -7   4        0.48       -1.03      2.49 o 
 -10  -6   4        5.71        4.93      4.93 o 
  -9  -6   4       52.92       65.36      8.63 o 
  -8  -6   4       42.13       33.63      5.24 o 
  -7  -6   4      322.57      285.82      8.43 o 
  -6  -6   4       56.10       58.49      4.09 o 
  -5  -6   4      218.33      209.99      3.27 o 
  -4  -6   4        5.03        5.40      0.84 o 
  -3  -6   4       42.69       42.43      1.42 o 
  -2  -6   4      467.28      460.32      7.08 o 
  -1  -6   4      842.46      845.94     18.61 o 
   0  -6   4      274.75      271.24      6.88 o 
   1  -6   4      228.19      224.60      5.55 o 
   2  -6   4      313.11      312.84      5.52 o 
   3  -6   4       11.52        6.41      2.49 o 
   4  -6   4       83.89       93.82      4.15 o 
   5  -6   4        3.54        4.75      2.24 o 
   6  -6   4       46.41       48.59      4.48 o 
   7  -6   4        4.05        4.06      2.35 o 
 -10  -5   4        0.73       12.33      6.17 o 
  -9  -5   4       46.87       37.61      6.78 o 
  -8  -5   4       48.40       40.08      6.17 o 
  -7  -5   4      156.83      168.96     10.48 o 
  -6  -5   4      113.15       90.11      2.47 o 
  -5  -5   4      702.12      667.81     10.00 o 
  -4  -5   4        4.47        2.77      0.67 o 
  -3  -5   4      380.22      328.02      4.40 o 
  -2  -5   4      533.06      522.16      7.06 o 
  -1  -5   4      219.14      238.68      4.22 o 
   0  -5   4      217.23      222.81      5.12 o 
   1  -5   4      314.43      310.25      5.93 o 
   2  -5   4      799.17      780.88     11.41 o 
   3  -5   4       40.82       38.86      2.41 o 
   4  -5   4       33.70       36.85      2.19 o 
   5  -5   4       38.28       40.71      2.94 o 
   6  -5   4       73.22       76.34      6.13 o 
   7  -5   4        3.13        0.98      2.08 o 
   8  -5   4       10.31       13.57      3.92 o 
 -10  -4   4        0.06       -0.41      1.19 o 
  -9  -4   4       35.72       37.64      2.47 o 
  -8  -4   4       32.95       33.30      6.17 o 
  -7  -4   4       73.06       79.55      8.02 o 
  -6  -4   4      614.08      551.82     20.97 o 
  -5  -4   4      239.13      271.53      4.48 o 
  -4  -4   4      646.22      631.55      9.31 o 
  -3  -4   4       94.25      129.38      2.55 o 
  -2  -4   4       35.02       32.94      1.02 o 
  -1  -4   4      483.45      465.14      6.88 o 
   0  -4   4        0.55        0.47      0.71 o 
   1  -4   4      260.47      249.83      3.88 o 
   2  -4   4       59.07       59.33      2.22 o 
   3  -4   4      378.90      363.89      6.76 o 
   4  -4   4       55.99       57.47      4.54 o 
   5  -4   4       10.18       13.53      1.52 o 
   6  -4   4        8.44        6.10      1.47 o 
   7  -4   4       28.18       35.39      3.07 o 
   8  -4   4       10.73        5.51      3.25 o 
 -10  -3   4       10.52       10.63      1.74 o 
  -9  -3   4       13.91       15.07      2.25 o 
  -8  -3   4      345.92      329.12     10.79 o 
  -7  -3   4      235.80      229.48      6.35 o 
  -6  -3   4        3.97        8.02      3.70 o 
  -5  -3   4        6.99        6.78      3.08 o 
  -4  -3   4     1029.83     1118.68     17.24 o 
  -3  -3   4       11.03       11.49      0.72 o 
  -2  -3   4      138.93      123.62      1.70 o 
  -1  -3   4      920.59      891.02     11.15 o 
   0  -3   4      157.79      163.69      2.92 o 
   1  -3   4      822.97      867.28     11.16 o 
   2  -3   4      581.39      576.05      9.29 o 
   3  -3   4     3117.25     3244.18     42.89 o 
   4  -3   4      103.56       97.02      2.67 o 
   5  -3   4      246.43      244.59      4.79 o 
   6  -3   4       67.44       65.80      2.92 o 
   7  -3   4      181.98      190.15      4.84 o 
   8  -3   4        0.46        0.23      1.99 o 
   9  -3   4      125.28      148.17     19.12 o 
 -10  -2   4        7.54        6.94      1.63 o 
  -9  -2   4        0.05       -0.82      1.07 o 
  -8  -2   4       27.63       28.81      2.70 o 
  -7  -2   4      270.94      251.76      5.78 o 
  -6  -2   4      306.22      290.75      5.52 o 
  -5  -2   4        1.48        0.37      0.62 o 
  -4  -2   4      874.93      963.58     24.97 o 
  -3  -2   4      314.95      291.91      3.98 o 
  -2  -2   4      189.25      169.61      2.28 o 
  -1  -2   4      148.70      132.16      2.50 o 
   0  -2   4     3528.42     3634.51     46.01 o 
   1  -2   4      328.98      292.83      4.60 o 
   2  -2   4       88.66       82.74      2.21 o 
   3  -2   4      818.46      922.14     12.97 o 
   4  -2   4      395.86      405.87      6.50 o 
   5  -2   4      990.00      995.20     14.12 o 
   6  -2   4       51.96       56.27      4.09 o 
   7  -2   4       59.33       53.26      3.37 o 
   8  -2   4       64.53       79.52      5.16 o 
   9  -2   4        9.75       16.65      2.35 o 
 -10  -1   4        0.84        1.23      1.89 o 
  -9  -1   4        0.46       -1.03      1.42 o 
  -8  -1   4       49.42       43.11      2.49 o 
  -7  -1   4      297.36      282.24      5.91 o 
  -6  -1   4      181.77      178.43      3.82 o 
  -5  -1   4       40.10       43.60      1.45 o 
  -4  -1   4       47.79       58.44      1.82 o 
  -3  -1   4     1515.00     1615.68     26.43 o 
  -2  -1   4      913.47      871.62     12.08 o 
  -1  -1   4      581.13      532.87      6.21 o 
   0  -1   4     1335.34     1433.33     15.56 o 
   1  -1   4      132.12      104.05      1.95 o 
   2  -1   4     1445.91     1435.64     19.05 o 
   3  -1   4      309.24      336.36      5.25 o 
   4  -1   4     2523.15     2511.15     33.18 o 
   5  -1   4       69.48       70.97      2.34 o 
   6  -1   4      553.95      548.69      8.18 o 
   7  -1   4        8.21       12.04      1.39 o 
   8  -1   4       26.01       28.91      3.74 o 
   9  -1   4        3.46        5.98      1.91 o 
  10  -1   4       14.52       14.97      2.95 o 
  -9   0   4        9.91       13.03      2.14 o 
  -8   0   4        7.65        6.93      1.63 o 
  -7   0   4       60.04       65.00      2.58 o 
  -6   0   4       38.71       37.43      1.59 o 
  -5   0   4      742.05      752.49     10.45 o 
  -4   0   4       47.71       52.91      1.33 o 
  -3   0   4     1061.52     1153.40     15.19 o 
  -2   0   4       95.21      106.56      1.42 o 
  -1   0   4      105.80       81.57      1.33 o 
   0   0   4    10101.55    10323.99    144.59 o 
   1   0   4      321.53      380.86      5.98 o 
   2   0   4     9542.41     9704.63    115.17 o 
   3   0   4      178.32      196.01      3.56 o 
   4   0   4      155.86      197.51      3.46 o 
   5   0   4       12.65        8.56      1.00 o 
   6   0   4      281.92      292.85      4.83 o 
   7   0   4       89.37       84.63      4.09 o 
   8   0   4       28.91       31.27      2.35 o 
   9   0   4        3.93        2.82      1.60 o 
  10   0   4        1.43        2.30      2.22 o 
  -9   1   4       28.26       27.07      2.95 o 
  -8   1   4        0.05       -1.45      1.45 o 
  -7   1   4      196.83      187.27      6.18 o 
  -6   1   4      172.53      166.75      4.22 o 
  -5   1   4      147.58      152.08      3.36 o 
  -4   1   4       11.92       17.73      0.92 o 
  -3   1   4      607.02      662.66      7.83 o 
  -2   1   4     3690.41     3842.96     45.34 o 
  -1   1   4      380.51      417.65      5.03 o 
   0   1   4     7266.77     7410.72     72.85 o 
   1   1   4      517.53      541.82      6.91 o 
   2   1   4      312.01      278.68      3.85 o 
   3   1   4      115.77      127.02      2.29 o 
   4   1   4       50.62       65.30      1.55 o 
   5   1   4        0.55        3.66      0.69 o 
   6   1   4      107.32      106.56      2.64 o 
   7   1   4       76.98       74.12      3.38 o 
   8   1   4        5.09        6.66      1.36 o 
   9   1   4        9.75        8.16      1.88 o 
  10   1   4        0.24        1.02      1.88 o 
  -9   2   4        4.67        5.35      2.35 o 
  -8   2   4       21.46       26.61      2.49 o 
  -7   2   4       57.49       49.72      3.27 o 
  -6   2   4      316.77      291.18      6.58 o 
  -5   2   4       39.86       42.71      2.16 o 
  -4   2   4     2568.98     2582.75     29.06 o 
  -3   2   4      201.95      189.62      3.36 o 
  -2   2   4      205.61      175.68      2.86 o 
  -1   2   4     2024.89     2261.08     27.38 o 
   0   2   4     1149.58     1131.74     13.39 o 
   1   2   4      965.75      984.47     11.52 o 
   2   2   4     1270.66     1395.35     15.57 o 
   3   2   4      576.15      591.37      8.05 o 
   4   2   4        1.33        5.58      0.56 o 
   5   2   4       82.15       74.65      1.93 o 
   6   2   4       59.04       51.36      1.65 o 
   7   2   4       74.75       76.81      2.37 o 
   8   2   4        2.39        4.62      1.34 o 
   9   2   4        7.08        4.17      1.63 o 
  10   2   4        0.15        0.85      1.63 o 
  -8   3   4       35.58       40.25      3.21 o 
  -7   3   4        1.39        0.39      1.67 o 
  -6   3   4       59.25       59.09      2.97 o 
  -5   3   4        2.62        1.20      1.18 o 
  -4   3   4      379.24      363.04      6.57 o 
  -3   3   4      108.34      126.81      2.85 o 
  -2   3   4      267.63      328.14      5.20 o 
  -1   3   4      321.94      306.19     10.84 o 
   0   3   4     1605.67     1713.79     29.46 o 
   1   3   4      483.64      460.48      6.75 o 
   2   3   4      115.54      145.41      2.04 o 
   3   3   4     1055.82     1062.87     12.96 o 
   4   3   4      502.85      543.68      6.91 o 
   5   3   4        4.98        2.24      0.54 o 
   6   3   4        0.08       -0.37      0.55 o 
   7   3   4      174.87      173.65      3.41 o 
   8   3   4        1.18        1.76      1.05 o 
   9   3   4        7.48       10.67      1.63 o 
  10   3   4       22.94       27.60      2.49 o 
  -8   4   4        0.71        0.37      2.24 o 
  -7   4   4        2.54        3.70      1.99 o 
  -6   4   4      164.54      175.01      5.01 o 
  -5   4   4       93.84       91.93      2.84 o 
  -4   4   4       17.56       16.92      1.49 o 
  -3   4   4      507.86      537.19      8.34 o 
  -2   4   4     3525.89     3542.60     46.67 o 
  -1   4   4      100.31       93.19      2.46 o 
   0   4   4      194.99      212.58      4.09 o 
   1   4   4      294.43      301.38      5.02 o 
   2   4   4       33.35       39.09      1.32 o 
   3   4   4      109.86      124.88      1.98 o 
   4   4   4     1210.18     1258.72     15.36 o 
   5   4   4      283.46      253.55      4.01 o 
   6   4   4        7.06        6.60      0.80 o 
   7   4   4        9.77        8.04      0.83 o 
   8   4   4      412.91      391.48      8.64 o 
   9   4   4        2.11        2.96      1.27 o 
  10   4   4       20.26       22.61      2.24 o 
  11   4   4        0.02       -0.13      1.52 o 
  -7   5   4       23.01       21.93      3.92 o 
  -6   5   4        1.26        2.19      1.67 o 
  -5   5   4        2.88        1.86      1.23 o 
  -4   5   4      159.21      152.55      3.78 o 
  -3   5   4      564.49      541.74      8.72 o 
  -2   5   4       22.61       13.60      1.47 o 
  -1   5   4      655.11      709.16     11.37 o 
   0   5   4       19.47       17.55      1.38 o 
   1   5   4      352.74      385.49      6.06 o 
   2   5   4      501.32      543.15      7.67 o 
   3   5   4      412.42      392.51      4.72 o 
   4   5   4      594.57      601.74      6.79 o 
   5   5   4       82.52       85.80      2.48 o 
   6   5   4      322.31      293.85      4.69 o 
   7   5   4       80.94       83.20      2.57 o 
   8   5   4      113.08      113.97      3.25 o 
   9   5   4       12.63       12.19      1.52 o 
  10   5   4      114.40      131.44      4.24 o 
  11   5   4        0.97       -0.62      1.60 o 
  -7   6   4        0.28       -0.62      3.05 o 
  -6   6   4        2.45        1.59      2.35 o 
  -5   6   4        1.57        2.30      1.81 o 
  -4   6   4       27.97       26.79      2.75 o 
  -3   6   4      864.83      781.40     13.65 o 
  -2   6   4      423.77      390.75      6.43 o 
  -1   6   4        9.28        9.49      1.42 o 
   0   6   4      106.86      121.57      3.08 o 
   1   6   4       62.59       65.88      2.61 o 
   2   6   4      495.96      472.06      6.63 o 
   3   6   4        2.76        2.93      0.72 o 
   4   6   4       44.24       36.50      1.15 o 
   5   6   4      211.36      205.68      3.45 o 
   6   6   4      239.10      231.99      4.75 o 
   7   6   4        4.35        2.73      0.89 o 
   8   6   4      167.88      175.13      5.16 o 
   9   6   4       15.84       13.54      1.52 o 
  10   6   4        1.01       -1.16      1.16 o 
  -6   7   4        2.88        3.40      2.44 o 
  -5   7   4       61.18       51.03      3.44 o 
  -4   7   4        0.40       -2.58      2.58 o 
  -3   7   4        3.72        1.71      1.81 o 
  -2   7   4      821.30      796.46     14.57 o 
  -1   7   4        9.48       11.38      1.51 o 
   0   7   4      141.94      139.79      3.87 o 
   1   7   4       35.44       41.40      2.25 o 
   2   7   4      228.80      251.64      4.93 o 
   3   7   4      185.28      194.63      3.48 o 
   4   7   4      662.72      637.81      7.96 o 
   5   7   4      324.92      313.76      4.50 o 
   6   7   4      243.44      237.92      4.85 o 
   7   7   4       22.80       22.46      1.58 o 
   8   7   4        0.44       -0.96      1.42 o 
   9   7   4       15.75       15.77      1.57 o 
  10   7   4        2.36        3.49      1.42 o 
  -5   8   4        1.21        6.13      2.35 o 
  -4   8   4       78.55       73.96      4.98 o 
  -3   8   4        0.00       -1.81      1.81 o 
  -2   8   4      162.15      155.88      5.08 o 
  -1   8   4        0.59        2.56      1.91 o 
   0   8   4      163.60      158.55      5.16 o 
   1   8   4        2.62        4.23      1.43 o 
   2   8   4      126.62      112.50      2.78 o 
   3   8   4      849.53      841.97     10.72 o 
   4   8   4        3.79        1.32      0.82 o 
   5   8   4       12.65       10.34      1.02 o 
   6   8   4        1.41        3.26      1.07 o 
   7   8   4       44.76       45.52      2.58 o 
   8   8   4       29.66       25.26      1.99 o 
   9   8   4       12.21       11.00      1.67 o 
  10   8   4        1.57       -1.35      1.35 o 
  -4   9   4       43.23       40.21      4.38 o 
  -3   9   4       15.99       17.39      2.85 o 
  -2   9   4       56.64       75.21      4.32 o 
  -1   9   4      123.97      127.76      5.45 o 
   0   9   4       27.49       29.21      4.27 o 
   1   9   4      706.77      697.14     13.10 o 
   2   9   4       72.33       65.27      3.06 o 
   3   9   4       67.98       61.61      2.39 o 
   4   9   4       10.93       12.95      1.32 o 
   5   9   4        7.62        6.17      1.12 o 
   6   9   4      279.12      250.71      4.95 o 
   7   9   4        4.60        8.03      1.37 o 
   8   9   4        0.01       -0.50      1.75 o 
   9   9   4       26.86       29.38      2.48 o 
  10   9   4        2.76       -0.58      1.55 o 
  -3  10   4       32.49       29.08      6.52 o 
  -2  10   4        1.57        2.70      2.40 o 
  -1  10   4        2.41        1.81      2.12 o 
   0  10   4        1.40       -0.05      2.07 o 
   1  10   4       19.07       20.60      2.53 o 
   2  10   4       75.11       71.41      3.53 o 
   3  10   4       66.95       53.38      3.86 o 
   4  10   4       72.40       68.61      3.10 o 
   5  10   4       16.40       21.69      1.56 o 
   6  10   4       39.05       34.34      2.16 o 
   7  10   4       10.80       14.89      1.66 o 
   8  10   4       12.83       12.88      1.80 o 
   9  10   4        0.40        2.52      1.45 o 
  -2  11   4        1.73        0.31      2.41 o 
  -1  11   4        0.16        3.42      2.38 o 
   0  11   4        5.23        2.44      1.99 o 
   1  11   4        5.65        2.05      2.04 o 
   2  11   4       48.33       53.00      3.35 o 
   3  11   4       24.18       26.14      2.50 o 
   4  11   4       26.43       25.31      2.16 o 
   5  11   4        0.07        1.27      1.22 o 
   6  11   4       45.28       49.56      3.47 o 
   7  11   4       18.44       19.21      2.05 o 
   8  11   4        0.86        2.40      1.99 o 
   0  12   4        0.43       -2.44      2.44 o 
   1  12   4       10.24        8.54      3.16 o 
   2  12   4       17.75       21.38      3.31 o 
   3  12   4        0.00        1.06      2.09 o 
   4  12   4       45.75       44.92      2.81 o 
   5  12   4       15.72       12.36      1.98 o 
   6  12   4        8.13        9.29      2.38 o 
   7  12   4       11.36        8.32      1.84 o 
   3  13   4        3.58        4.31      2.87 o 
   4  13   4        9.89        7.21      2.38 o 
   5  13   4        1.76       -0.41      2.57 o 
  -4 -12   5        0.80        2.89      2.38 o 
  -3 -12   5       36.14       47.71      5.61 o 
  -2 -12   5       41.59       49.34      3.84 o 
  -6 -11   5       25.97       27.17      2.68 o 
  -5 -11   5        0.38        4.13      1.74 o 
  -4 -11   5       25.59       30.14      3.09 o 
  -3 -11   5       18.94       18.14      2.57 o 
  -2 -11   5        2.58        6.05      2.80 o 
  -1 -11   5        4.64        8.18      3.45 o 
   0 -11   5       17.34       13.21      2.85 o 
   1 -11   5       11.47        7.60      3.83 o 
  -8 -10   5       29.33       33.62      2.72 o 
  -7 -10   5        0.15        0.09      1.67 o 
  -6 -10   5       31.18       39.74      2.78 o 
  -5 -10   5        1.52        2.61      1.54 o 
  -4 -10   5        0.22        1.19      1.49 o 
  -3 -10   5        9.83        6.32      1.72 o 
  -2 -10   5       84.34      121.09      5.87 o 
  -1 -10   5        6.15       12.05      3.42 o 
   0 -10   5        0.38        1.57      4.27 o 
   1 -10   5       11.48       11.99      2.32 o 
   2 -10   5        6.10        4.80      2.23 o 
   3 -10   5       14.70       22.42      3.39 o 
  -8  -9   5        2.14        4.79      1.60 o 
  -7  -9   5        0.04        0.53      1.44 o 
  -6  -9   5      120.04      131.18      6.58 o 
  -5  -9   5        0.70        0.49      1.26 o 
  -4  -9   5      104.19      119.49      3.73 o 
  -3  -9   5       36.35       30.89      2.02 o 
  -2  -9   5       54.56       56.67      3.19 o 
  -1  -9   5       43.14       38.63      2.94 o 
   0  -9   5       73.20       67.11      3.80 o 
   1  -9   5        7.97        8.32      1.98 o 
   2  -9   5       74.95       71.95      3.79 o 
   3  -9   5        1.16        1.27      2.23 o 
   4  -9   5        0.75        7.84      3.68 o 
  -9  -8   5        0.32       -1.63      2.05 o 
  -8  -8   5       10.11       13.91      1.67 o 
  -7  -8   5        2.61        4.61      1.39 o 
  -6  -8   5        2.08        1.88      1.31 o 
  -5  -8   5        0.02        0.00      1.09 o 
  -4  -8   5       48.38       52.58      1.88 o 
  -3  -8   5       17.45       16.49      1.44 o 
  -2  -8   5       62.13       66.99      2.63 o 
  -1  -8   5        7.98        9.78      1.66 o 
   0  -8   5      101.30      101.75      4.14 o 
   1  -8   5        1.96        2.85      1.80 o 
   2  -8   5       11.48       11.13      2.14 o 
   3  -8   5       13.03        5.71      2.27 o 
   4  -8   5        4.43        1.70      2.16 o 
   5  -8   5        5.07        4.58      2.95 o 
  -9  -7   5        8.04        6.90      4.01 o 
  -8  -7   5        1.99        2.26      1.65 o 
  -7  -7   5        1.00        1.93      1.06 o 
  -6  -7   5       23.24       30.33      2.64 o 
  -5  -7   5       54.66       57.27      2.19 o 
  -4  -7   5      172.04      189.50      4.01 o 
  -3  -7   5        5.10        4.47      0.90 o 
  -2  -7   5       64.49       60.50      2.98 o 
  -1  -7   5       19.73       16.71      1.56 o 
   0  -7   5       20.20       17.56      1.84 o 
   1  -7   5       41.04       32.38      2.50 o 
   2  -7   5        0.04       -0.61      1.67 o 
   3  -7   5        6.53        6.32      2.16 o 
   4  -7   5        1.82       -0.25      2.14 o 
   5  -7   5       41.74       35.25      3.92 o 
   6  -7   5       33.94       30.87      3.79 o 
  -9  -6   5        1.11        0.62      2.77 o 
  -8  -6   5        0.02        0.00      1.70 o 
  -7  -6   5       31.84       32.49      4.62 o 
  -6  -6   5        4.28        4.76      0.75 o 
  -5  -6   5      163.42      147.14      2.79 o 
  -4  -6   5      119.28      120.85      2.61 o 
  -3  -6   5       60.05       60.40      2.15 o 
  -2  -6   5        9.34        7.17      1.03 o 
  -1  -6   5       36.49       35.92      1.78 o 
   0  -6   5      155.66      175.15      3.82 o 
   1  -6   5       11.23        7.90      1.36 o 
   2  -6   5       71.67       56.37      2.86 o 
   3  -6   5      143.88      131.35      4.46 o 
   4  -6   5      243.97      224.25      6.14 o 
   5  -6   5        2.11        5.74      2.35 o 
   6  -6   5        3.15        0.83      2.24 o 
   7  -6   5       12.53       20.61      3.31 o 
 -10  -5   5        2.47        1.85      4.93 o 
  -9  -5   5        7.80       16.65      5.55 o 
  -8  -5   5       20.99       32.68      6.17 o 
  -7  -5   5       77.92       68.70      2.09 o 
  -6  -5   5       30.31       28.78      1.64 o 
  -5  -5   5      133.44      129.90      3.66 o 
  -4  -5   5      169.18      140.05      2.53 o 
  -3  -5   5      398.30      386.00      5.06 o 
  -2  -5   5       17.04       23.11      1.17 o 
  -1  -5   5      118.57      103.96      2.49 o 
   0  -5   5       28.30       21.34      1.54 o 
   1  -5   5      613.10      585.92      8.87 o 
   2  -5   5      487.42      482.67     15.66 o 
   3  -5   5        3.62        1.08      1.13 o 
   4  -5   5       10.16       10.51      1.75 o 
   5  -5   5        5.39        3.08      1.60 o 
   6  -5   5       14.91       15.70      2.71 o 
   7  -5   5       21.78       24.12      2.95 o 
 -10  -4   5        0.11       -1.11      1.20 o 
  -9  -4   5       62.11       61.80      5.86 o 
  -8  -4   5       65.21       74.00      8.63 o 
  -7  -4   5      311.96      312.57     14.80 o 
  -6  -4   5       60.15       49.19      1.68 o 
  -5  -4   5      434.72      414.90      6.44 o 
  -4  -4   5      885.86      838.28     12.17 o 
  -3  -4   5        5.27        4.37      0.59 o 
  -2  -4   5      660.76      645.62      7.34 o 
  -1  -4   5      908.30      917.86     12.75 o 
   0  -4   5      599.58      641.89      8.64 o 
   1  -4   5       43.01       41.75      2.96 o 
   2  -4   5        1.48       -0.37      0.90 o 
   3  -4   5        0.17        0.77      1.22 o 
   4  -4   5      230.34      217.55      4.60 o 
   5  -4   5       10.89       12.53      1.51 o 
   6  -4   5        2.23        1.08      1.54 o 
   7  -4   5        0.44        1.86      1.89 o 
   8  -4   5       14.08       19.59      2.80 o 
 -10  -3   5       33.28       33.91      3.70 o 
  -9  -3   5       41.11       42.45      3.31 o 
  -8  -3   5       76.12       73.31      7.40 o 
  -7  -3   5      116.75      112.34      2.93 o 
  -6  -3   5       57.99       49.01      1.68 o 
  -5  -3   5        1.46        1.32      0.50 o 
  -4  -3   5        6.35        3.52      0.74 o 
  -3  -3   5      526.47      468.73      6.14 o 
  -2  -3   5      297.22      269.41      3.16 o 
  -1  -3   5       49.65       40.30      1.21 o 
   0  -3   5      225.86      219.14      3.45 o 
   1  -3   5      196.46      188.07      5.24 o 
   2  -3   5      143.20      138.96      3.23 o 
   3  -3   5       99.88       87.04      2.97 o 
   4  -3   5        5.52        3.56      1.03 o 
   5  -3   5        3.08        5.81      1.29 o 
   6  -3   5      100.15       91.25      3.39 o 
   7  -3   5        3.91        4.05      1.56 o 
   8  -3   5       25.54       28.94      6.17 o 
   9  -3   5        3.66        2.38      4.93 o 
 -10  -2   5        0.02        1.44      1.42 o 
  -9  -2   5       28.52       29.28      2.14 o 
  -8  -2   5      128.94      112.87      4.76 o 
  -7  -2   5      122.78      112.49      3.70 o 
  -6  -2   5      210.21      192.31      3.89 o 
  -5  -2   5      257.34      242.39      4.27 o 
  -4  -2   5      114.43      115.60      2.34 o 
  -3  -2   5       88.22       77.45      1.73 o 
  -2  -2   5       36.93       47.40      0.85 o 
  -1  -2   5      802.28      700.29      8.80 o 
   0  -2   5      950.15      954.94     13.00 o 
   1  -2   5        4.11        0.78      0.55 o 
   2  -2   5      645.89      600.08      9.45 o 
   3  -2   5      121.31      104.87      2.49 o 
   4  -2   5       64.40       74.53      2.25 o 
   5  -2   5      121.59      123.67      3.03 o 
   6  -2   5       73.69       69.16      2.45 o 
   7  -2   5        0.77       -0.17      1.25 o 
   8  -2   5        0.92        0.56      1.76 o 
   9  -2   5        0.11        3.04      1.99 o 
  -9  -1   5       45.45       53.10      3.07 o 
  -8  -1   5        1.62        2.80      1.16 o 
  -7  -1   5        0.00       -0.54      0.87 o 
  -6  -1   5        9.24        9.05      0.97 o 
  -5  -1   5       57.21       44.41      1.67 o 
  -4  -1   5        0.00        0.28      0.66 o 
  -3  -1   5       23.66       43.34      1.33 o 
  -2  -1   5       28.93       18.81      0.64 o 
  -1  -1   5      788.36      857.17      9.78 o 
   0  -1   5     1550.59     1465.50     18.93 o 
   1  -1   5     1026.35     1141.26     16.53 o 
   2  -1   5      178.72      221.55      3.95 o 
   3  -1   5       74.66       81.70      2.09 o 
   4  -1   5       18.68       18.65      1.23 o 
   5  -1   5       32.01       27.47      1.70 o 
   6  -1   5       99.57       96.18      2.58 o 
   7  -1   5       20.06       15.62      1.51 o 
   8  -1   5        5.33        2.83      1.44 o 
   9  -1   5       83.54       94.77      5.43 o 
  -9   0   5        0.02       -1.06      1.52 o 
  -8   0   5        0.05       -0.99      1.27 o 
  -7   0   5       26.04       26.87      1.85 o 
  -6   0   5       40.67       44.22      1.73 o 
  -5   0   5       89.56       96.94      2.71 o 
  -4   0   5      146.95      174.01      3.60 o 
  -3   0   5      643.39      704.59      8.86 o 
  -2   0   5     1444.02     1461.33     16.67 o 
  -1   0   5     1658.69     1711.15     17.92 o 
   0   0   5     3655.83     3393.72     34.14 o 
   1   0   5     4318.72     4455.30     57.68 o 
   2   0   5     1680.43     1613.29     23.01 o 
   3   0   5       38.00       33.35      1.17 o 
   4   0   5      375.87      429.23      5.93 o 
   5   0   5       84.21       83.30      1.97 o 
   6   0   5      145.08      136.97      3.01 o 
   7   0   5      514.68      480.27      8.14 o 
   8   0   5       11.67        9.44      1.76 o 
   9   0   5       13.41       14.21      2.07 o 
  10   0   5        0.03        0.77      1.99 o 
  -9   1   5        3.22        5.61      1.95 o 
  -8   1   5       10.15       13.81      2.14 o 
  -7   1   5       32.35       30.74      2.16 o 
  -6   1   5      352.44      323.51      6.76 o 
  -5   1   5       13.82       15.42      1.25 o 
  -4   1   5      858.50      848.85     11.09 o 
  -3   1   5       27.32       20.22      0.82 o 
  -2   1   5        7.39       15.97      0.79 o 
  -1   1   5     1406.46     1453.20     15.37 o 
   0   1   5      140.46      115.71      1.52 o 
   1   1   5      218.49      223.88      3.79 o 
   2   1   5      392.74      418.05      5.54 o 
   3   1   5     1901.99     1847.38     22.39 o 
   4   1   5        0.87       -0.20      0.41 o 
   5   1   5     1189.88     1160.22     14.43 o 
   6   1   5      115.85      119.94      2.54 o 
   7   1   5       34.02       24.96      1.91 o 
   8   1   5        4.40        3.19      1.36 o 
   9   1   5        7.85        9.68      2.05 o 
  10   1   5       17.46       18.70      2.71 o 
  -9   2   5        4.61        3.70      2.91 o 
  -8   2   5       42.97       44.29      4.53 o 
  -7   2   5       31.41       30.30      2.38 o 
  -6   2   5       42.22       40.09      2.58 o 
  -5   2   5        1.79        1.97      0.97 o 
  -4   2   5       89.07      104.24      2.19 o 
  -3   2   5        2.95        1.64      0.48 o 
  -2   2   5      461.16      418.04      5.09 o 
  -1   2   5        1.14        0.62      0.61 o 
   0   2   5      112.38      125.17      1.86 o 
   1   2   5     2726.92     2592.05     67.82 o 
   2   2   5      549.52      594.72      7.01 o 
   3   2   5     2901.25     2937.97     35.12 o 
   4   2   5      164.85      196.60      2.98 o 
   5   2   5       10.36       23.22      1.03 o 
   6   2   5      155.11      155.39      3.25 o 
   7   2   5       88.55       90.63      2.92 o 
   8   2   5      447.19      421.89     11.21 o 
   9   2   5       78.42       73.70      3.67 o 
  10   2   5        2.67        2.68      2.57 o 
  -8   3   5        4.18        6.45      1.96 o 
  -7   3   5       57.27       59.21      5.07 o 
  -6   3   5       89.40       78.32      2.74 o 
  -5   3   5       14.82       14.92      1.63 o 
  -4   3   5      419.65      409.88      7.33 o 
  -3   3   5      640.10      604.86      8.92 o 
  -2   3   5        8.77        7.51      0.85 o 
  -1   3   5        1.58       -0.63      0.63 o 
   0   3   5      153.25      158.34      2.81 o 
   1   3   5       43.22       34.95      1.22 o 
   2   3   5      869.00      903.30     11.02 o 
   3   3   5      716.51      689.21     10.71 o 
   4   3   5       54.21       37.76      1.08 o 
   5   3   5      621.21      671.00     10.37 o 
   6   3   5       16.42       14.23      1.10 o 
   7   3   5      496.97      492.02      9.00 o 
   8   3   5      471.32      431.97      8.44 o 
   9   3   5        3.71        6.25      1.52 o 
  10   3   5       80.40       87.06      4.02 o 
  -8   4   5       17.98       18.20      3.92 o 
  -7   4   5        8.30        6.97      2.12 o 
  -6   4   5        0.89        1.46      1.34 o 
  -5   4   5       53.10       48.80      2.23 o 
  -4   4   5        7.66       10.98      1.45 o 
  -3   4   5      285.27      267.51      4.87 o 
  -2   4   5      224.02      193.15      3.58 o 
  -1   4   5      429.75      410.10      6.47 o 
   0   4   5      272.51      279.05      5.70 o 
   1   4   5       32.22       29.41      2.02 o 
   2   4   5     1193.56     1133.62     12.99 o 
   3   4   5        1.31        4.19      0.49 o 
   4   4   5       88.34       83.17      1.50 o 
   5   4   5      724.62      738.49     10.23 o 
   6   4   5      394.37      387.35      6.48 o 
   7   4   5       43.34       43.40      1.70 o 
   8   4   5       83.45       82.44      2.77 o 
   9   4   5       30.28       32.54      2.35 o 
  10   4   5       38.07       46.10      3.31 o 
  11   4   5        1.75        2.76      2.54 o 
  -7   5   5       51.01       59.49      5.44 o 
  -6   5   5       37.85       34.10      3.56 o 
  -5   5   5       30.58       29.04      1.97 o 
  -4   5   5       57.42       58.04      2.57 o 
  -3   5   5      432.25      401.34      6.88 o 
  -2   5   5      112.68      110.47      2.72 o 
  -1   5   5      106.52      109.72      2.79 o 
   0   5   5        2.00        1.09      0.82 o 
   1   5   5       65.18       65.73      1.76 o 
   2   5   5      787.30      817.46     10.48 o 
   3   5   5       25.62       26.65      1.79 o 
   4   5   5      932.20      873.87      9.67 o 
   5   5   5       67.12       66.16      1.95 o 
   6   5   5        0.01        1.66      0.78 o 
   7   5   5       83.60       81.15      2.11 o 
   8   5   5      788.03      726.14     15.36 o 
   9   5   5       20.73       21.64      1.99 o 
  10   5   5       31.38       30.48      2.49 o 
  11   5   5       13.18       12.18      2.87 o 
  -7   6   5       21.29       27.87      4.36 o 
  -6   6   5        1.79        1.79      2.24 o 
  -5   6   5       19.21       18.95      2.30 o 
  -4   6   5       69.29       75.57      5.03 o 
  -3   6   5      424.89      395.98      7.08 o 
  -2   6   5       80.28       80.60      2.79 o 
  -1   6   5      154.52      135.52      4.64 o 
   0   6   5      544.34      554.04      8.14 o 
   1   6   5      600.97      600.73      9.22 o 
   2   6   5      386.45      389.79      8.42 o 
   3   6   5       54.48       50.08      1.41 o 
   4   6   5      179.73      168.05      3.12 o 
   5   6   5        9.10        9.81      0.91 o 
   6   6   5     1092.49     1017.91     14.11 o 
   7   6   5       75.93       73.32      2.37 o 
   8   6   5        7.29        5.53      1.68 o 
   9   6   5        0.50       -0.92      1.27 o 
  10   6   5        0.54       -2.34      2.44 o 
  -6   7   5       14.52       21.66      3.04 o 
  -5   7   5        4.34        1.54      2.67 o 
  -4   7   5       38.17       35.90      3.43 o 
  -3   7   5      176.69      163.58      5.08 o 
  -2   7   5      377.26      349.69      7.86 o 
  -1   7   5       25.96       36.18      2.36 o 
   0   7   5       32.75       32.96      2.21 o 
   1   7   5      204.06      181.87      4.29 o 
   2   7   5      226.19      240.78      3.85 o 
   3   7   5      237.34      212.51      3.28 o 
   4   7   5      566.59      544.69      7.52 o 
   5   7   5      913.12      844.38     10.29 o 
   6   7   5        0.65        1.09      1.06 o 
   7   7   5       81.43       80.65      2.62 o 
   8   7   5        0.44       -0.66      1.10 o 
   9   7   5       25.14       21.22      1.90 o 
  10   7   5       22.20       25.67      2.24 o 
  -5   8   5        1.21       -1.53      2.12 o 
  -4   8   5       82.45       79.01      5.79 o 
  -3   8   5        0.81        0.28      1.99 o 
  -2   8   5      101.21       92.74      4.32 o 
  -1   8   5        0.93        3.24      2.18 o 
   0   8   5       78.53       79.07      3.70 o 
   1   8   5      222.95      229.03      6.13 o 
   2   8   5      137.96      124.32      2.98 o 
   3   8   5      489.98      453.32      6.43 o 
   4   8   5      179.64      166.24      2.89 o 
   5   8   5       37.66       41.62      2.93 o 
   6   8   5        7.42        5.04      1.26 o 
   7   8   5      111.20      100.57      3.63 o 
   8   8   5       62.87       76.39      3.21 o 
   9   8   5        9.89        9.24      1.65 o 
  10   8   5        0.83       -0.09      1.91 o 
  -4   9   5       42.21       42.36      4.38 o 
  -3   9   5        0.48        0.54      3.07 o 
  -2   9   5        0.61       -0.36      1.87 o 
  -1   9   5       80.82       89.03      4.70 o 
   0   9   5       71.51       68.59      3.77 o 
   1   9   5      383.88      384.22     14.86 o 
   2   9   5      262.37      256.73      5.04 o 
   3   9   5       14.64       17.80      1.44 o 
   4   9   5        0.14        0.18      0.91 o 
   5   9   5        2.60        2.84      0.99 o 
   6   9   5      185.78      199.01      3.98 o 
   7   9   5       43.42       38.25      2.34 o 
   8   9   5        6.37        8.96      1.81 o 
   9   9   5        0.34       -0.37      1.43 o 
  10   9   5        5.26        9.17      1.96 o 
  -3  10   5       73.66       79.51      7.40 o 
  -2  10   5       13.23        5.63      2.38 o 
  -1  10   5       25.45       26.62      2.92 o 
   0  10   5       22.27       18.38      2.61 o 
   1  10   5        4.40        4.51      1.99 o 
   2  10   5        2.66        7.65      1.64 o 
   3  10   5        0.78        0.79      1.55 o 
   4  10   5       46.05       56.04      2.39 o 
   5  10   5       35.89       31.16      1.76 o 
   6  10   5      143.69      155.93      3.99 o 
   7  10   5        3.13        6.59      1.43 o 
   8  10   5       26.47       31.94      2.36 o 
   9  10   5       12.77       20.39      2.53 o 
  -2  11   5        1.18        2.50      2.48 o 
  -1  11   5        6.53        4.94      2.44 o 
   0  11   5        7.17        4.25      2.44 o 
   1  11   5        0.73        2.27      2.22 o 
   2  11   5        1.89        0.20      1.99 o 
   3  11   5        0.43        2.63      1.70 o 
   4  11   5       99.50      106.07      4.93 o 
   5  11   5        0.17       -0.14      1.56 o 
   6  11   5        0.26       -0.21      1.28 o 
   7  11   5       36.47       31.51      2.34 o 
   8  11   5       52.90       70.56      5.52 o 
   0  12   5        0.16       -2.55      2.60 o 
   1  12   5       29.76       30.65      3.88 o 
   2  12   5        9.66        8.68      2.80 o 
   3  12   5       71.64       67.29      4.69 o 
   4  12   5        1.81        3.13      2.09 o 
   5  12   5       40.91       40.19      3.44 o 
   6  12   5       35.17       40.88      4.03 o 
   7  12   5       58.49       69.42      3.35 o 
   3  13   5        9.50       12.52      3.27 o 
   4  13   5       16.19       23.47      2.92 o 
   5  13   5       61.43       70.31      4.88 o 
  -6 -11   6       23.43       30.14      2.88 o 
  -5 -11   6        0.37        0.69      1.73 o 
  -4 -11   6       10.59       14.96      2.69 o 
  -3 -11   6        1.16        1.14      1.99 o 
  -2 -11   6        0.56       -2.44      2.44 o 
  -1 -11   6       28.40       31.15      4.01 o 
   0 -11   6       28.33       27.09      3.39 o 
   1 -11   6       10.09        9.41      3.38 o 
  -7 -10   6        0.84       -0.81      1.72 o 
  -6 -10   6        3.58        2.62      1.75 o 
  -5 -10   6        1.11       -1.47      1.47 o 
  -4 -10   6       12.71        9.85      1.88 o 
  -3 -10   6       62.76       52.39      4.98 o 
  -2 -10   6       68.24       66.85      5.73 o 
  -1 -10   6      157.02      150.38      5.38 o 
   0 -10   6       19.30       14.56      2.69 o 
   1 -10   6        9.04       12.72      2.86 o 
   2 -10   6        1.64        1.85      2.38 o 
   3 -10   6       53.80       58.89      5.52 o 
  -8  -9   6       13.57       11.33      1.85 o 
  -7  -9   6        0.23        2.50      1.63 o 
  -6  -9   6       14.50       19.83      2.12 o 
  -5  -9   6       38.97       40.90      2.42 o 
  -4  -9   6       77.80       77.46      3.41 o 
  -3  -9   6       46.78       46.14      2.48 o 
  -2  -9   6       32.56       30.64      3.13 o 
  -1  -9   6       73.15       75.41      4.50 o 
   0  -9   6        0.07       -0.98      1.53 o 
   1  -9   6       70.25       78.12      3.74 o 
   2  -9   6       11.91       14.81      2.61 o 
   3  -9   6       13.72       14.81      2.84 o 
   4  -9   6        4.94        4.58      2.95 o 
  -9  -8   6        6.86        7.58      1.55 o 
  -8  -8   6       17.41       15.44      1.78 o 
  -7  -8   6       24.88       27.86      2.04 o 
  -6  -8   6       19.66       20.52      1.89 o 
  -5  -8   6       79.37       76.33      2.84 o 
  -4  -8   6        0.73        4.12      1.33 o 
  -3  -8   6        7.01        7.75      1.26 o 
  -2  -8   6       54.98       56.24      3.81 o 
  -1  -8   6      237.21      241.30      5.15 o 
   0  -8   6       73.36       81.38      3.52 o 
   1  -8   6        9.75        7.32      1.80 o 
   2  -8   6      113.67      124.00      4.92 o 
   3  -8   6        6.16        1.86      2.19 o 
   4  -8   6       40.24       38.38      3.54 o 
   5  -8   6        0.31        2.34      2.80 o 
  -9  -7   6        0.09       -0.49      1.70 o 
  -8  -7   6        0.04       -1.23      2.05 o 
  -7  -7   6       34.45       34.75      1.92 o 
  -6  -7   6       19.26       16.11      1.67 o 
  -5  -7   6        2.21        1.44      1.02 o 
  -4  -7   6      273.39      270.57      5.47 o 
  -3  -7   6      231.55      213.36      3.95 o 
  -2  -7   6      494.05      424.02      7.12 o 
  -1  -7   6       16.46       16.97      1.73 o 
   0  -7   6     1815.22     1794.10     24.48 o 
   1  -7   6       62.15       61.26      3.14 o 
   2  -7   6      183.45      181.90      5.47 o 
   3  -7   6        5.23       -0.90      1.81 o 
   4  -7   6       76.36       82.29      4.37 o 
   5  -7   6       12.87       15.46      3.31 o 
   6  -7   6       16.29       14.11      3.16 o 
  -9  -6   6        4.90        6.46      3.39 o 
  -8  -6   6       14.80       18.10      2.25 o 
  -7  -6   6       10.92        9.00      2.21 o 
  -6  -6   6       27.23       24.74      1.39 o 
  -5  -6   6       44.50       36.45      1.67 o 
  -4  -6   6     1273.68     1215.42     15.54 o 
  -3  -6   6       95.25      100.82      2.24 o 
  -2  -6   6      470.34      451.55      8.36 o 
  -1  -6   6        1.66        1.94      1.00 o 
   0  -6   6      123.05      128.24      3.04 o 
   1  -6   6      133.30      135.24      4.64 o 
   2  -6   6      404.43      390.56      8.32 o 
   3  -6   6       42.54       46.68      3.08 o 
   4  -6   6       16.16       12.05      2.16 o 
   5  -6   6      101.04      100.94      6.79 o 
   6  -6   6        0.27       -1.36      2.35 o 
   7  -6   6        0.01       -0.48      2.44 o 
  -9  -5   6        0.01        0.75      2.47 o 
  -8  -5   6        7.17        8.00      3.39 o 
  -7  -5   6       26.24       32.21      2.25 o 
  -6  -5   6      560.30      573.75     11.54 o 
  -5  -5   6       28.99       29.13      1.18 o 
  -4  -5   6       68.46       70.42      1.88 o 
  -3  -5   6     1076.22     1085.90     12.76 o 
  -2  -5   6       98.17       94.09      2.37 o 
  -1  -5   6        0.48       -0.10      0.81 o 
   0  -5   6      277.65      286.34      5.07 o 
   1  -5   6     1412.67     1408.77     19.27 o 
   2  -5   6       16.86       15.68      1.61 o 
   3  -5   6      337.88      336.32      6.86 o 
   4  -5   6       55.79       51.35      3.00 o 
   5  -5   6       39.64       45.76      3.08 o 
   6  -5   6        2.39       -0.70      2.08 o 
   7  -5   6       19.50       20.94      3.16 o 
  -9  -4   6        3.65        3.88      2.77 o 
  -8  -4   6       12.80       15.70      1.75 o 
  -7  -4   6       97.48      100.98      4.18 o 
  -6  -4   6       56.71       48.65      2.06 o 
  -5  -4   6      636.46      616.93      9.32 o 
  -4  -4   6      402.04      406.20      5.24 o 
  -3  -4   6      732.29      716.41      8.64 o 
  -2  -4   6        2.06        0.53      0.51 o 
  -1  -4   6      511.31      538.32      7.35 o 
   0  -4   6      232.03      273.04      4.34 o 
   1  -4   6      143.92      127.82      4.58 o 
   2  -4   6        6.28        7.72      1.23 o 
   3  -4   6      227.50      212.65      4.43 o 
   4  -4   6      151.88      149.24      3.84 o 
   5  -4   6        1.99        4.75      1.37 o 
   6  -4   6       50.84       49.47      3.67 o 
   7  -4   6        0.23        1.85      1.99 o 
   8  -4   6        4.61        7.48      2.61 o 
  -9  -3   6       55.79       59.32      3.86 o 
  -8  -3   6        1.29        2.26      1.65 o 
  -7  -3   6       19.86       22.86      1.66 o 
  -6  -3   6        1.45        1.67      0.91 o 
  -5  -3   6      959.05      954.80     15.24 o 
  -4  -3   6       94.53       91.09      2.51 o 
  -3  -3   6        3.00        7.65      0.68 o 
  -2  -3   6       76.59       84.54      1.46 o 
  -1  -3   6      595.80      522.17      6.95 o 
   0  -3   6      170.93      187.61      3.46 o 
   1  -3   6       51.70       61.04      1.98 o 
   2  -3   6      423.54      437.37     10.06 o 
   3  -3   6      243.39      256.91      4.76 o 
   4  -3   6      412.76      406.46      6.88 o 
   5  -3   6        2.32        4.39      1.29 o 
   6  -3   6       74.93       83.97      3.26 o 
   7  -3   6        0.06       -1.01      1.34 o 
   8  -3   6        0.05        2.20      1.99 o 
   9  -3   6        1.28        6.78      3.49 o 
  -9  -2   6       14.60       14.99      1.70 o 
  -8  -2   6       16.84       15.53      1.77 o 
  -7  -2   6      245.83      219.28      6.95 o 
  -6  -2   6       28.07       26.30      1.37 o 
  -5  -2   6       88.16       91.38      3.83 o 
  -4  -2   6        1.54        2.11      0.68 o 
  -3  -2   6     1308.90     1251.22     15.21 o 
  -2  -2   6      740.39      713.97      7.80 o 
  -1  -2   6       33.06       39.13      1.11 o 
   0  -2   6      126.06      133.37      2.74 o 
   1  -2   6      209.21      190.73      3.24 o 
   2  -2   6      192.06      188.34      3.32 o 
   3  -2   6       15.13        9.31      1.11 o 
   4  -2   6     1947.81     1981.76     26.80 o 
   5  -2   6       36.24       37.90      1.97 o 
   6  -2   6      167.08      177.26      3.94 o 
   7  -2   6        8.09       10.90      1.79 o 
   8  -2   6      306.63      321.53      8.80 o 
   9  -2   6        0.45       -2.47      2.62 o 
  -9  -1   6        6.67        5.37      1.52 o 
  -8  -1   6       43.87       45.83      2.61 o 
  -7  -1   6       54.77       49.78      3.29 o 
  -6  -1   6       78.02       71.43      1.87 o 
  -5  -1   6      112.96       91.50      2.15 o 
  -4  -1   6      474.09      415.59      6.03 o 
  -3  -1   6      601.16      664.63      8.56 o 
  -2  -1   6      469.95      487.54      5.48 o 
  -1  -1   6     1327.85     1349.84     14.33 o 
   0  -1   6      816.49      734.39     10.14 o 
   1  -1   6     1072.39     1040.46     15.32 o 
   2  -1   6      171.08      160.67      3.61 o 
   3  -1   6       18.58       14.12      1.01 o 
   4  -1   6     2154.70     2300.00     30.68 o 
   5  -1   6        6.12        7.32      1.16 o 
   6  -1   6      333.99      325.11      6.33 o 
   7  -1   6      199.48      195.90      5.28 o 
   8  -1   6        7.73        9.65      2.40 o 
   9  -1   6       39.05       36.60      3.06 o 
  -9   0   6        0.40        0.31      1.58 o 
  -8   0   6       12.03       10.23      1.88 o 
  -7   0   6        1.35        0.99      1.27 o 
  -6   0   6      621.36      597.93      9.72 o 
  -5   0   6       37.44       37.74      1.51 o 
  -4   0   6      618.60      653.98      8.43 o 
  -3   0   6      718.28      773.85      9.69 o 
  -2   0   6     1810.34     1765.59     19.78 o 
  -1   0   6     2702.32     2780.85     28.85 o 
   0   0   6      503.62      484.22      5.84 o 
   1   0   6        0.10        0.36      0.66 o 
   2   0   6      106.14      115.20      2.53 o 
   3   0   6       41.46       28.60      1.29 o 
   4   0   6        1.86        2.55      0.78 o 
   5   0   6     2738.90     2903.49     42.26 o 
   6   0   6       50.21       48.85      1.91 o 
   7   0   6        0.15        2.56      1.24 o 
   8   0   6        2.64        0.99      1.36 o 
   9   0   6      122.66      137.06      4.84 o 
  10   0   6        0.18        2.44      2.24 o 
  -9   1   6        1.04        1.05      1.88 o 
  -8   1   6       42.17       45.73      3.43 o 
  -7   1   6        2.60        3.53      1.36 o 
  -6   1   6      431.16      415.90      8.44 o 
  -5   1   6      259.37      250.95      4.44 o 
  -4   1   6       25.34       23.85      0.94 o 
  -3   1   6     1721.58     1637.78     17.45 o 
  -2   1   6      681.04      794.45     10.06 o 
  -1   1   6        9.37       18.29      0.79 o 
   0   1   6     1038.28     1089.80     11.78 o 
   1   1   6     1104.25     1035.62     15.10 o 
   2   1   6        6.21       -0.12      0.69 o 
   3   1   6     3610.43     3909.47     46.83 o 
   4   1   6      456.95      443.84      6.12 o 
   5   1   6     1588.90     1691.17     20.88 o 
   6   1   6        5.71        6.16      0.90 o 
   7   1   6      359.39      373.06      6.51 o 
   8   1   6        3.43        3.05      1.44 o 
   9   1   6        5.20        8.06      1.81 o 
  10   1   6       15.42       18.02      2.67 o 
  -8   2   6       64.28       74.22      4.24 o 
  -7   2   6       88.55       79.75      3.46 o 
  -6   2   6       21.45       16.59      1.76 o 
  -5   2   6     1418.72     1374.06     20.70 o 
  -4   2   6      280.25      257.31      3.94 o 
  -3   2   6      112.08      138.86      2.41 o 
  -2   2   6       68.96       67.55      1.64 o 
  -1   2   6      118.93      123.14      2.35 o 
   0   2   6      175.23      172.87      2.42 o 
   1   2   6      172.09      169.68      3.23 o 
   2   2   6      678.99      712.62     16.66 o 
   3   2   6     1033.39     1133.22     14.10 o 
   4   2   6       77.38      109.77      2.25 o 
   5   2   6       11.00       10.06      0.75 o 
   6   2   6      448.95      450.84      6.71 o 
   7   2   6       79.94       81.82      2.92 o 
   8   2   6      119.54      122.99      3.84 o 
   9   2   6       27.75       28.76      2.30 o 
  10   2   6       40.96       43.72      3.52 o 
  -8   3   6        5.96        3.11      2.23 o 
  -7   3   6      127.39      124.09      4.53 o 
  -6   3   6       11.84        8.57      1.76 o 
  -5   3   6      712.79      682.83     10.17 o 
  -4   3   6       47.00       48.88      3.28 o 
  -3   3   6      171.01      165.37      3.32 o 
  -2   3   6      592.53      646.56      8.79 o 
  -1   3   6      392.68      419.11      6.98 o 
   0   3   6      867.49      878.09     12.54 o 
   1   3   6        1.15        3.95      0.69 o 
   2   3   6       50.77       30.28      1.88 o 
   3   3   6      382.36      428.07      5.37 o 
   4   3   6     1300.85     1259.84     16.88 o 
   5   3   6       46.77       47.69      1.91 o 
   6   3   6      174.52      196.61      3.96 o 
   7   3   6       19.00       25.53      1.76 o 
   8   3   6      204.22      202.30      4.90 o 
   9   3   6        3.93        3.13      1.63 o 
  10   3   6        2.40        4.75      1.88 o 
  -8   4   6        2.77        1.85      3.05 o 
  -7   4   6      164.07      178.33      5.80 o 
  -6   4   6        0.02       -1.21      1.21 o 
  -5   4   6       66.36       60.65      4.40 o 
  -4   4   6        2.87        1.03      1.11 o 
  -3   4   6      382.02      380.23      6.02 o 
  -2   4   6       39.46       59.70      2.22 o 
  -1   4   6        0.38       -0.17      0.74 o 
   0   4   6       34.08       24.83      1.45 o 
   1   4   6      322.43      351.16      5.51 o 
   2   4   6       99.51      105.57      1.85 o 
   3   4   6        5.06        5.47      0.64 o 
   4   4   6      590.02      613.23      8.71 o 
   5   4   6        2.12        7.36      0.71 o 
   6   4   6       27.87       23.07      1.38 o 
   7   4   6        6.35        7.02      1.23 o 
   8   4   6       20.33       12.92      1.54 o 
   9   4   6       17.15       22.02      2.14 o 
  10   4   6        5.38        8.59      1.99 o 
  -7   5   6       23.79       21.13      3.92 o 
  -6   5   6       28.78       34.29      2.73 o 
  -5   5   6       87.79       93.35      3.35 o 
  -4   5   6       71.15       57.46      2.50 o 
  -3   5   6      192.24      189.53      3.94 o 
  -2   5   6      139.02      158.04      4.14 o 
  -1   5   6        7.99        8.04      1.11 o 
   0   5   6       61.17       71.73      4.90 o 
   1   5   6        9.31        5.55      0.96 o 
   2   5   6        5.77        7.41      0.75 o 
   3   5   6      123.13      111.89      2.03 o 
   4   5   6       29.47       39.25      1.45 o 
   5   5   6      686.93      695.67      9.07 o 
   6   5   6       55.93       56.25      1.84 o 
   7   5   6       24.53       24.93      2.12 o 
   8   5   6       87.91       84.73      3.20 o 
   9   5   6      105.04      109.87      4.14 o 
  10   5   6        0.00       -0.13      1.52 o 
  11   5   6        1.85        0.21      1.78 o 
  -6   6   6       70.07       84.48      4.65 o 
  -5   6   6        7.70        7.66      2.44 o 
  -4   6   6       26.80       21.68      2.93 o 
  -3   6   6      161.78      154.36      3.74 o 
  -2   6   6      108.76      115.49      3.30 o 
  -1   6   6        6.60        9.42      1.42 o 
   0   6   6       12.33       10.89      1.02 o 
   1   6   6        6.84        7.08      1.20 o 
   2   6   6      144.42      161.71      2.78 o 
   3   6   6        0.78        1.32      0.58 o 
   4   6   6      123.43      136.96      2.58 o 
   5   6   6     1036.31     1008.79     12.80 o 
   6   6   6       77.57       91.78      2.55 o 
   7   6   6      124.93      117.41      4.03 o 
   8   6   6        9.40        7.89      1.29 o 
   9   6   6        0.50        1.03      1.42 o 
  10   6   6        0.47        0.62      1.42 o 
  -6   7   6       21.97       29.93      5.45 o 
  -5   7   6        7.47        5.82      2.60 o 
  -4   7   6        2.51        1.91      2.24 o 
  -3   7   6       11.28       12.61      2.12 o 
  -2   7   6       15.10       11.70      2.07 o 
  -1   7   6      193.68      202.82      5.47 o 
   0   7   6       70.14       67.23      3.02 o 
   1   7   6        3.14        3.66      1.91 o 
   2   7   6      104.46      104.52      2.36 o 
   3   7   6      243.56      221.61      3.34 o 
   4   7   6      124.58      126.33      2.53 o 
   5   7   6       34.37       31.78      1.32 o 
   6   7   6        6.74        7.43      1.31 o 
   7   7   6        2.72        0.80      1.06 o 
   8   7   6       20.57       18.32      1.81 o 
   9   7   6       13.55       11.56      1.78 o 
  10   7   6       11.84       11.77      1.99 o 
  -5   8   6       27.03       38.74      5.84 o 
  -4   8   6       42.89       37.32      3.88 o 
  -3   8   6       17.31       13.97      2.55 o 
  -2   8   6      134.30      129.12      4.70 o 
  -1   8   6      152.45      156.14      5.01 o 
   0   8   6       64.82       65.28      3.54 o 
   1   8   6       15.28       10.00      1.78 o 
   2   8   6      156.51      140.15      3.36 o 
   3   8   6       15.60       12.81      1.34 o 
   4   8   6       79.23       72.46      1.96 o 
   5   8   6       14.97       14.22      1.27 o 
   6   8   6       61.39       57.09      2.33 o 
   7   8   6       51.98       44.12      2.25 o 
   8   8   6        0.01        1.01      1.51 o 
   9   8   6        8.31        7.91      1.65 o 
  10   8   6       32.53       37.53      3.07 o 
  -4   9   6       23.98       23.75      3.79 o 
  -3   9   6        0.69        3.57      2.60 o 
  -2   9   6        1.66       -0.45      1.99 o 
  -1   9   6        0.09       -1.76      1.76 o 
   0   9   6       14.16       12.72      2.49 o 
   1   9   6       33.00       36.74      3.65 o 
   2   9   6       20.97       23.88      1.96 o 
   3   9   6        0.02       -0.10      0.91 o 
   4   9   6       43.54       46.59      2.18 o 
   5   9   6        7.15        8.04      1.34 o 
   6   9   6       40.09       51.17      2.41 o 
   7   9   6       31.00       27.18      2.14 o 
   8   9   6      108.28      124.96      4.37 o 
   9   9   6        0.02        1.73      1.53 o 
  10   9   6        0.22       -0.57      1.63 o 
  -3  10   6       13.12       13.21      3.43 o 
  -2  10   6        2.86       -1.44      2.12 o 
  -1  10   6        5.82       -0.19      2.38 o 
   0  10   6       88.37       92.34      4.54 o 
   1  10   6       36.51       35.73      3.00 o 
   2  10   6        3.62       -0.03      1.43 o 
   3  10   6       38.19       40.53      2.63 o 
   4  10   6        0.32        2.03      1.11 o 
   5  10   6      165.07      169.92      3.71 o 
   6  10   6       45.28       49.04      2.36 o 
   7  10   6       27.01       27.55      1.88 o 
   8  10   6        3.77        4.14      1.76 o 
   9  10   6        3.73        3.93      1.91 o 
  -2  11   6        5.30        7.55      3.07 o 
  -1  11   6       21.54       26.68      3.39 o 
   0  11   6       28.84       24.90      3.06 o 
   1  11   6        2.65        1.76      2.49 o 
   2  11   6        7.44        8.52      2.80 o 
   3  11   6       65.92       62.01      4.27 o 
   4  11   6       45.86       46.53      5.16 o 
   5  11   6        8.42       11.06      1.78 o 
   6  11   6        1.04       -0.08      1.25 o 
   7  11   6        0.05       -0.83      1.41 o 
   8  11   6       43.28       49.30      3.57 o 
   0  12   6        1.51       -1.73      2.54 o 
   1  12   6       54.88       54.80      4.74 o 
   2  12   6        1.43        2.39      2.60 o 
   3  12   6        3.46        4.06      2.71 o 
   4  12   6        5.25        4.91      2.22 o 
   5  12   6        2.57        0.77      1.77 o 
   6  12   6       59.40       66.54      7.14 o 
   7  12   6       50.53       60.17      4.60 o 
   3  13   6        9.68       16.53      3.43 o 
   4  13   6       30.96       42.67      5.02 o 
  -5 -11   7        6.32        7.61      2.40 o 
  -4 -11   7       58.29       59.24      4.08 o 
  -3 -11   7       33.99       33.22      2.76 o 
  -2 -11   7        8.32       10.30      2.42 o 
  -1 -11   7       28.94       24.18      3.13 o 
   0 -11   7       42.49       39.96      3.77 o 
  -7 -10   7        2.43        4.18      1.95 o 
  -6 -10   7       12.94       16.92      2.30 o 
  -5 -10   7       70.99       78.50      4.41 o 
  -4 -10   7       19.22       16.36      2.05 o 
  -3 -10   7       22.62       31.70      3.42 o 
  -2 -10   7       38.18       43.09      3.26 o 
  -1 -10   7        9.53        6.01      2.94 o 
   0 -10   7       18.57       16.20      2.69 o 
   1 -10   7        0.07        1.31      3.91 o 
   2 -10   7       29.86       28.13      3.44 o 
  -8  -9   7        2.30        4.97      1.73 o 
  -7  -9   7       98.41      119.65      4.87 o 
  -6  -9   7        7.45       15.45      2.12 o 
  -5  -9   7        9.50       12.56      1.84 o 
  -4  -9   7      131.71      127.79      3.88 o 
  -3  -9   7      162.06      168.09      3.96 o 
  -2  -9   7       82.59       85.96      3.67 o 
  -1  -9   7        0.54       -1.81      1.81 o 
   0  -9   7       13.25       12.93      2.13 o 
   1  -9   7        4.41        4.23      2.09 o 
   2  -9   7        0.00       -1.19      1.91 o 
   3  -9   7        0.66        1.53      2.38 o 
   4  -9   7       19.67       19.97      3.52 o 
  -8  -8   7        2.26        2.22      1.53 o 
  -7  -8   7       73.38       76.19      4.34 o 
  -6  -8   7       20.13       22.63      2.02 o 
  -5  -8   7      349.77      341.83      8.27 o 
  -4  -8   7       88.41       93.87      3.28 o 
  -3  -8   7       34.06       26.61      1.91 o 
  -2  -8   7       51.46       45.37      2.33 o 
  -1  -8   7       77.92       75.49      2.91 o 
   0  -8   7      119.98      121.44      3.90 o 
   1  -8   7        6.54        2.49      1.80 o 
   2  -8   7       58.82       55.19      4.90 o 
   3  -8   7       47.50       45.22      4.75 o 
   4  -8   7        3.29        5.95      3.09 o 
   5  -8   7        3.16        5.28      3.07 o 
  -9  -7   7        2.91        1.12      1.73 o 
  -8  -7   7        1.00        0.94      1.12 o 
  -7  -7   7        1.75        1.41      1.16 o 
  -6  -7   7      272.57      286.31      5.93 o 
  -5  -7   7       92.78       91.69      2.70 o 
  -4  -7   7       10.81       14.52      1.46 o 
  -3  -7   7      246.74      216.10      4.00 o 
  -2  -7   7      195.93      202.14      4.65 o 
  -1  -7   7       26.68       22.60      1.72 o 
   0  -7   7        4.89        3.35      1.38 o 
   1  -7   7        2.97        2.93      1.85 o 
   2  -7   7       12.96       18.80      2.44 o 
   3  -7   7       11.96       13.26      2.44 o 
   4  -7   7        2.44       -0.07      1.99 o 
   5  -7   7       90.47      113.42      6.16 o 
   6  -7   7        6.19        7.97      3.07 o 
  -9  -6   7        0.19        0.31      1.70 o 
  -8  -6   7      110.03      109.19      7.09 o 
  -7  -6   7       11.57       11.51      4.32 o 
  -6  -6   7      133.00      130.26      3.33 o 
  -5  -6   7      119.21      109.61      3.34 o 
  -4  -6   7      789.30      753.03     10.21 o 
  -3  -6   7      157.42      145.14      2.83 o 
  -2  -6   7      239.18      230.53      3.94 o 
  -1  -6   7        6.02        7.17      1.06 o 
   0  -6   7       72.76       76.48      2.55 o 
   1  -6   7        9.14        9.03      1.64 o 
   2  -6   7       14.24       11.88      2.16 o 
   3  -6   7      458.57      452.64      9.56 o 
   4  -6   7        0.18       -1.60      1.60 o 
   5  -6   7        4.61        5.55      2.16 o 
   6  -6   7        8.39       13.16      2.95 o 
   7  -6   7       41.89       44.29      4.24 o 
  -9  -5   7       14.84       14.59      1.75 o 
  -8  -5   7       73.91       67.96      4.01 o 
  -7  -5   7       84.52       87.91      4.28 o 
  -6  -5   7        9.63        8.25      2.05 o 
  -5  -5   7       70.96       68.16      1.91 o 
  -4  -5   7      977.82      969.65     11.62 o 
  -3  -5   7        0.38        0.00      0.68 o 
  -2  -5   7        1.04        1.94      0.82 o 
  -1  -5   7        8.27       11.40      1.08 o 
   0  -5   7       49.58       50.34      2.10 o 
   1  -5   7      356.91      348.12     10.57 o 
   2  -5   7        4.73        5.24      1.42 o 
   3  -5   7      168.90      173.00      5.01 o 
   4  -5   7        3.00        1.32      1.67 o 
   5  -5   7       67.83       65.13      3.54 o 
   6  -5   7        7.37        6.78      2.49 o 
   7  -5   7        4.93        4.99      2.60 o 
  -9  -4   7        0.48        2.03      1.70 o 
  -8  -4   7        9.27        9.93      1.85 o 
  -7  -4   7      269.38      264.28      7.98 o 
  -6  -4   7       70.61       65.98      2.60 o 
  -5  -4   7      127.47      123.40      3.63 o 
  -4  -4   7       21.18       26.70      1.25 o 
  -3  -4   7      813.56      739.15      8.88 o 
  -2  -4   7       92.43       78.50      1.60 o 
  -1  -4   7      380.92      395.61      6.17 o 
   0  -4   7      313.31      338.80      6.85 o 
   1  -4   7       48.28       41.55      2.26 o 
   2  -4   7        0.56        0.07      0.93 o 
   3  -4   7        5.10        3.73      1.76 o 
   4  -4   7      242.06      220.69      5.99 o 
   5  -4   7       10.34       14.23      3.47 o 
   6  -4   7       16.32       19.09      2.71 o 
   7  -4   7        0.07       -1.88      1.88 o 
   8  -4   7       27.27       36.58      3.63 o 
  -9  -3   7       10.79       12.07      2.25 o 
  -8  -3   7        0.79        0.37      1.70 o 
  -7  -3   7      430.35      392.60     10.67 o 
  -6  -3   7        0.37       -0.38      0.97 o 
  -5  -3   7       75.96       62.99      2.02 o 
  -4  -3   7       65.96       61.98      1.82 o 
  -3  -3   7     1155.44     1135.20     14.15 o 
  -2  -3   7      142.04      142.19      2.14 o 
  -1  -3   7       95.02       80.84      1.95 o 
   0  -3   7     1377.72     1514.83     20.50 o 
   1  -3   7      214.26      224.94      4.09 o 
   2  -3   7       41.45       26.96      1.91 o 
   3  -3   7       11.91        8.35      1.16 o 
   4  -3   7      377.02      394.39      6.78 o 
   5  -3   7       23.65       27.02      3.26 o 
   6  -3   7        1.13        2.23      1.42 o 
   7  -3   7        2.40        4.86      1.99 o 
   8  -3   7      103.96       97.91      4.62 o 
  -9  -2   7       97.04       90.72      3.56 o 
  -8  -2   7        5.51        5.18      1.35 o 
  -7  -2   7        0.04       -0.97      0.97 o 
  -6  -2   7      155.53      157.26      3.61 o 
  -5  -2   7      144.20      156.72      3.47 o 
  -4  -2   7      133.35      114.11      2.16 o 
  -3  -2   7      371.37      393.80      5.38 o 
  -2  -2   7      261.71      326.89      3.96 o 
  -1  -2   7      872.09      906.48     10.60 o 
   0  -2   7       23.46       22.10      1.33 o 
   1  -2   7        4.17       10.45      0.91 o 
   2  -2   7     1511.07     1488.59     25.11 o 
   3  -2   7      211.15      221.77      5.23 o 
   4  -2   7        0.82        0.92      1.01 o 
   5  -2   7      334.36      321.47      5.83 o 
   6  -2   7      284.45      278.53      5.41 o 
   7  -2   7        4.12        5.54      1.60 o 
   8  -2   7       65.10       68.39      3.69 o 
   9  -2   7       70.02       63.98      5.44 o 
  -9  -1   7       27.17       26.76      2.44 o 
  -8  -1   7       29.10       29.29      2.10 o 
  -7  -1   7      128.60      120.82      3.56 o 
  -6  -1   7      485.87      460.11      6.36 o 
  -5  -1   7        5.74        5.17      0.80 o 
  -4  -1   7       14.70       21.18      1.04 o 
  -3  -1   7       40.65       58.69      1.57 o 
  -2  -1   7     2488.51     2606.10     27.15 o 
  -1  -1   7     1876.15     2040.23     21.38 o 
   0  -1   7      957.81      829.72     12.36 o 
   1  -1   7      101.91      129.56      2.59 o 
   2  -1   7       64.58       62.93      1.91 o 
   3  -1   7      782.09      786.80     12.18 o 
   4  -1   7      598.64      649.95      9.63 o 
   5  -1   7      252.99      258.80      4.79 o 
   6  -1   7        1.18        1.81      1.07 o 
   7  -1   7      439.34      439.26      8.17 o 
   8  -1   7        1.46        3.17      1.67 o 
   9  -1   7        0.58       -0.92      1.85 o 
  -9   0   7        0.50       -0.38      1.63 o 
  -8   0   7      104.10      110.98      4.38 o 
  -7   0   7       14.34       13.28      1.87 o 
  -6   0   7      108.38      104.87      2.98 o 
  -5   0   7        0.01       -0.72      0.72 o 
  -4   0   7      970.25      990.07     13.56 o 
  -3   0   7     1126.54     1215.98     14.96 o 
  -2   0   7      729.47      818.28      9.56 o 
  -1   0   7       41.93       29.94      0.92 o 
   0   0   7        0.44        1.59      0.51 o 
   1   0   7     2063.99     2439.43     32.08 o 
   2   0   7      303.65      308.27      4.97 o 
   3   0   7        5.77        1.95      0.76 o 
   4   0   7       25.67       32.92      1.93 o 
   5   0   7      456.98      455.93      7.21 o 
   6   0   7      315.97      308.61      5.32 o 
   7   0   7       11.43       12.06      1.43 o 
   8   0   7       12.90        9.87      1.85 o 
   9   0   7       18.73       21.08      2.59 o 
  10   0   7       21.08       27.99      4.13 o 
  -9   1   7        0.32       -0.33      1.88 o 
  -8   1   7       29.74       31.01      3.10 o 
  -7   1   7        6.22        4.97      1.44 o 
  -6   1   7      225.65      229.46      5.39 o 
  -5   1   7      671.05      663.76      8.95 o 
  -4   1   7        3.16        1.36      0.62 o 
  -3   1   7        7.87        9.84      0.73 o 
  -2   1   7     1800.17     1969.76     23.85 o 
  -1   1   7     2617.77     2681.20     29.92 o 
   0   1   7       21.73       14.88      0.92 o 
   1   1   7     1436.47     1401.97     17.59 o 
   2   1   7      277.15      308.59      5.78 o 
   3   1   7      285.09      380.20      5.79 o 
   4   1   7      727.26      798.61     11.22 o 
   5   1   7      962.87      964.45     14.89 o 
   6   1   7      155.73      137.63      2.88 o 
   7   1   7      260.39      236.68      4.83 o 
   8   1   7      105.23       98.43      3.60 o 
   9   1   7        0.68        0.62      1.54 o 
  10   1   7        8.10        9.46      2.60 o 
  -8   2   7       20.07       15.00      2.44 o 
  -7   2   7       21.67       22.01      2.16 o 
  -6   2   7        0.04       -0.81      1.13 o 
  -5   2   7      364.79      342.97      6.28 o 
  -4   2   7      431.67      438.58      5.94 o 
  -3   2   7     2707.12     2714.37     33.37 o 
  -2   2   7       63.28       78.06      1.78 o 
  -1   2   7      398.80      479.93      6.33 o 
   0   2   7       15.74       24.04      0.93 o 
   1   2   7     1384.41     1346.40     19.55 o 
   2   2   7      445.32      556.01      8.68 o 
   3   2   7     1387.79     1558.11     20.85 o 
   4   2   7      634.35      574.96      7.68 o 
   5   2   7        0.03       -0.62      0.64 o 
   6   2   7      296.62      324.93      5.27 o 
   7   2   7        7.73        7.09      1.54 o 
   8   2   7       36.82       34.92      2.85 o 
   9   2   7        5.30        6.97      1.67 o 
  10   2   7        0.14       -0.07      1.88 o 
  -8   3   7        7.49       11.34      2.49 o 
  -7   3   7       72.67       79.63      4.12 o 
  -6   3   7       95.12       91.19      3.81 o 
  -5   3   7      578.17      572.52      8.72 o 
  -4   3   7       83.73       81.72      3.54 o 
  -3   3   7       51.24       58.17      1.90 o 
  -2   3   7       46.37       57.17      2.02 o 
  -1   3   7        8.67       11.53      1.15 o 
   0   3   7      974.77      961.00     14.33 o 
   1   3   7      308.90      328.39      5.61 o 
   2   3   7     3666.57     3763.45     49.09 o 
   3   3   7        2.83        6.56      0.64 o 
   4   3   7     1734.40     2036.08     24.83 o 
   5   3   7        9.16       12.83      1.01 o 
   6   3   7      325.36      293.84      4.80 o 
   7   3   7      691.34      667.98     12.35 o 
   8   3   7        0.00       -0.31      1.23 o 
   9   3   7       29.04       24.63      2.49 o 
  10   3   7       33.36       38.31      5.40 o 
  -7   4   7       35.09       36.22      2.98 o 
  -6   4   7       25.08       33.76      3.16 o 
  -5   4   7       27.17       23.81      1.95 o 
  -4   4   7      171.30      168.82      3.54 o 
  -3   4   7        1.80        1.63      0.98 o 
  -2   4   7     1210.66     1240.84     17.34 o 
  -1   4   7       64.50       82.61      3.88 o 
   0   4   7      222.59      246.69      4.30 o 
   1   4   7        5.94        4.43      0.68 o 
   2   4   7       10.16       35.69      2.34 o 
   3   4   7      128.99      154.05      3.00 o 
   4   4   7     1608.85     1619.40     21.80 o 
   5   4   7      623.58      595.53      7.93 o 
   6   4   7       45.96       44.71      1.54 o 
   7   4   7      322.91      291.55      6.21 o 
   8   4   7        4.69        2.93      1.34 o 
   9   4   7      225.61      207.55      6.14 o 
  10   4   7        5.07        6.13      1.99 o 
  -7   5   7        0.11        2.04      2.81 o 
  -6   5   7        0.02        1.09      1.69 o 
  -5   5   7        0.11       -1.16      1.16 o 
  -4   5   7       15.77       17.11      1.73 o 
  -3   5   7      327.68      322.47      5.55 o 
  -2   5   7      237.81      220.38      4.76 o 
  -1   5   7        8.79       12.00      1.34 o 
   0   5   7       85.35      111.57      2.82 o 
   1   5   7       60.01       84.08      1.84 o 
   2   5   7        5.29        5.23      0.52 o 
   3   5   7     1421.42     1395.55     15.94 o 
   4   5   7      269.95      278.77      4.18 o 
   5   5   7        9.13        7.61      0.84 o 
   6   5   7       88.55       87.47      2.85 o 
   7   5   7      305.40      271.09      5.90 o 
   8   5   7       64.43       65.96      2.69 o 
   9   5   7       38.89       44.85      2.85 o 
  10   5   7        9.04        9.06      1.78 o 
  -6   6   7        7.90       12.31      2.61 o 
  -5   6   7       21.92       24.96      3.12 o 
  -4   6   7       47.41       58.54      3.92 o 
  -3   6   7      323.24      292.75      5.83 o 
  -2   6   7      209.35      198.91      4.43 o 
  -1   6   7       36.17       34.67      2.14 o 
   0   6   7      134.56      148.54      3.45 o 
   1   6   7       11.39        7.95      1.35 o 
   2   6   7       53.42       57.13      1.51 o 
   3   6   7      385.16      404.45      5.38 o 
   4   6   7       20.06       20.85      1.12 o 
   5   6   7      788.56      738.07      9.70 o 
   6   6   7      678.66      676.82      9.72 o 
   7   6   7      740.73      722.62     15.57 o 
   8   6   7       17.45       19.58      1.85 o 
   9   6   7       64.56       56.64      3.31 o 
  10   6   7       59.76       59.43      3.43 o 
  -6   7   7        2.09        4.91      2.51 o 
  -5   7   7       56.39       52.97      4.24 o 
  -4   7   7      129.10      108.42      5.32 o 
  -3   7   7       20.26       15.71      2.31 o 
  -2   7   7        0.18       -0.11      1.60 o 
  -1   7   7      238.77      228.69      5.86 o 
   0   7   7        5.56        7.22      1.76 o 
   1   7   7       16.02       13.54      2.35 o 
   2   7   7       94.32       92.70      2.21 o 
   3   7   7        0.11        1.27      0.74 o 
   4   7   7      433.74      426.11      5.78 o 
   5   7   7     1482.80     1450.82     16.87 o 
   6   7   7       27.44       27.09      2.30 o 
   7   7   7        2.79        1.49      1.15 o 
   8   7   7       34.83       27.39      2.22 o 
   9   7   7        0.03       -1.42      1.42 o 
  10   7   7       18.16       15.36      2.24 o 
  -5   8   7        6.15        9.25      2.95 o 
  -4   8   7       33.37       26.92      3.40 o 
  -3   8   7      177.42      176.44     10.92 o 
  -2   8   7       64.99       57.35      3.61 o 
  -1   8   7       21.61       21.08      2.61 o 
   0   8   7       48.23       49.00      3.15 o 
   1   8   7      120.47      110.13      3.92 o 
   2   8   7      384.04      372.79      5.62 o 
   3   8   7      600.35      566.59      7.62 o 
   4   8   7       60.38       49.43      1.74 o 
   5   8   7        4.68        3.25      1.08 o 
   6   8   7      201.83      189.61      3.87 o 
   7   8   7      172.96      172.51      4.29 o 
   8   8   7      122.46      111.02      3.57 o 
   9   8   7        4.03        4.51      1.63 o 
  10   8   7       20.52       20.93      2.60 o 
  -4   9   7       55.12       55.97      4.74 o 
  -3   9   7       83.24       73.37      5.67 o 
  -2   9   7        1.20       -1.80      2.49 o 
  -1   9   7       10.74        9.74      2.30 o 
   0   9   7       23.02       23.44      2.61 o 
   1   9   7        0.67       -0.35      1.76 o 
   2   9   7      218.15      209.47      4.76 o 
   3   9   7       18.70       19.78      1.44 o 
   4   9   7       13.21       12.63      1.36 o 
   5   9   7       59.68       52.16      2.03 o 
   6   9   7      518.90      511.34      7.52 o 
   7   9   7       24.27       26.77      2.14 o 
   8   9   7        0.23        0.30      1.34 o 
   9   9   7        5.92        5.82      1.91 o 
  10   9   7       20.28       21.85      3.13 o 
  -3  10   7        8.86        5.30      3.07 o 
  -2  10   7        9.83        7.19      2.67 o 
  -1  10   7        0.30       -1.65      2.67 o 
   0  10   7       40.88       37.26      3.23 o 
   1  10   7        7.46        9.55      2.22 o 
   2  10   7        0.06       -0.56      1.67 o 
   3  10   7       47.04       47.00      3.67 o 
   4  10   7       42.30       38.67      1.91 o 
   5  10   7       92.90       89.65      2.79 o 
   6  10   7       67.27       61.41      2.31 o 
   7  10   7       28.16       29.00      2.10 o 
   8  10   7        0.31        1.48      1.53 o 
   9  10   7       13.72       17.49      2.38 o 
  -1  11   7        0.04       -2.35      2.35 o 
   0  11   7       33.81       32.84      3.31 o 
   1  11   7        0.04       -1.77      2.29 o 
   2  11   7       15.65       16.40      3.07 o 
   3  11   7      134.21      147.13      8.37 o 
   4  11   7       12.05       10.91      2.76 o 
   5  11   7        0.02       -0.08      1.67 o 
   6  11   7        0.01       -1.57      1.67 o 
   7  11   7       92.23      105.65      3.99 o 
   8  11   7       26.32       36.08      2.72 o 
   0  12   7        0.42        0.38      2.38 o 
   1  12   7       32.81       44.13      4.50 o 
   2  12   7        0.41        1.64      2.60 o 
   3  12   7       19.55       17.47      3.31 o 
   4  12   7        9.96        5.80      2.23 o 
   5  12   7       29.16       25.35      2.60 o 
   6  12   7       27.25       28.34      3.43 o 
   7  12   7        9.01        3.64      2.54 o 
   4  13   7      101.50      113.22      6.23 o 
  -5 -11   8       48.89       50.36      3.51 o 
  -4 -11   8        6.37       16.09      2.53 o 
  -3 -11   8       49.21       62.09      3.35 o 
  -2 -11   8       10.60       15.04      2.56 o 
  -1 -11   8        0.01        0.71      2.44 o 
   0 -11   8        1.60       -0.83      2.60 o 
  -6 -10   8        1.50        4.07      1.93 o 
  -5 -10   8        7.47       12.80      1.85 o 
  -4 -10   8       14.36       19.74      2.08 o 
  -3 -10   8       17.56       22.83      2.44 o 
  -2 -10   8        9.51        9.97      2.50 o 
  -1 -10   8        0.22       -2.07      2.07 o 
   0 -10   8       12.02       10.78      5.89 o 
   1 -10   8        5.49        7.08      3.07 o 
   2 -10   8        3.69        1.87      2.95 o 
  -7  -9   8        0.02        2.03      1.73 o 
  -6  -9   8       42.73       46.90      3.00 o 
  -5  -9   8        1.93        2.48      1.41 o 
  -4  -9   8       22.77       20.86      1.96 o 
  -3  -9   8        3.27        5.54      1.40 o 
  -2  -9   8      218.53      224.04      6.29 o 
  -1  -9   8       22.47       19.72      2.61 o 
   0  -9   8        4.32        8.80      2.71 o 
   1  -9   8        0.14        0.79      2.04 o 
   2  -9   8       12.00       12.59      2.61 o 
   3  -9   8        0.00       -2.07      2.07 o 
  -8  -8   8       18.44       23.20      2.25 o 
  -7  -8   8        2.70        5.00      1.56 o 
  -6  -8   8       68.27       73.25      3.33 o 
  -5  -8   8       45.58       52.47      2.47 o 
  -4  -8   8       27.34       34.62      2.04 o 
  -3  -8   8       27.97       29.71      1.73 o 
  -2  -8   8       45.52       44.10      2.42 o 
  -1  -8   8        2.98        7.08      1.73 o 
   0  -8   8        0.03       -1.42      1.66 o 
   1  -8   8       15.00       11.73      2.23 o 
   2  -8   8       18.80       16.88      2.65 o 
   3  -8   8        0.70        0.37      2.07 o 
   4  -8   8        5.87        3.58      2.53 o 
   5  -8   8        2.06        0.16      2.65 o 
  -8  -7   8       57.51       64.02      2.81 o 
  -7  -7   8       20.19       22.65      1.88 o 
  -6  -7   8        9.08       12.61      1.70 o 
  -5  -7   8        5.69        7.60      1.22 o 
  -4  -7   8       33.37       32.35      1.91 o 
  -3  -7   8       13.97       12.06      1.26 o 
  -2  -7   8      103.71      101.89      3.13 o 
  -1  -7   8       97.58       91.27      3.42 o 
   0  -7   8      135.99      120.72      3.84 o 
   1  -7   8       30.41       24.80      2.50 o 
   2  -7   8        0.01        1.28      1.81 o 
   3  -7   8       18.47       13.69      2.38 o 
   4  -7   8        1.71        0.17      2.12 o 
   5  -7   8        0.49        2.68      2.60 o 
   6  -7   8        0.82        0.22      2.71 o 
  -9  -6   8        9.82        9.94      3.70 o 
  -8  -6   8        0.38        1.85      2.14 o 
  -7  -6   8        0.16       -1.05      1.12 o 
  -6  -6   8        7.36        3.77      1.07 o 
  -5  -6   8      124.86      115.49      2.95 o 
  -4  -6   8        8.35       11.83      1.78 o 
  -3  -6   8       39.61       34.32      1.58 o 
  -2  -6   8      256.14      242.16      4.28 o 
  -1  -6   8      991.91      931.10     13.59 o 
   0  -6   8        0.85       -1.16      1.16 o 
   1  -6   8      206.40      183.56      4.60 o 
   2  -6   8        3.62        2.55      1.76 o 
   3  -6   8       14.82       13.73      2.22 o 
   4  -6   8        0.74        0.59      1.91 o 
   5  -6   8        3.14        3.24      2.16 o 
   6  -6   8       11.80       15.00      3.16 o 
  -9  -5   8        0.02        0.00      3.08 o 
  -8  -5   8       11.94       17.42      5.24 o 
  -7  -5   8        5.63        5.43      3.39 o 
  -6  -5   8        6.43        7.17      1.10 o 
  -5  -5   8      649.72      605.70      9.08 o 
  -4  -5   8      113.47      103.31      2.57 o 
  -3  -5   8      861.02      838.13     10.27 o 
  -2  -5   8      163.55      155.81      3.12 o 
  -1  -5   8        1.63        2.41      0.97 o 
   0  -5   8       63.89       64.05      2.46 o 
   1  -5   8       97.59       92.02      3.61 o 
   2  -5   8        8.74        9.08      1.52 o 
   3  -5   8       57.73       46.24      3.20 o 
   4  -5   8        4.89        3.54      1.91 o 
   5  -5   8        6.15        5.23      1.91 o 
   6  -5   8       41.98       44.01      3.92 o 
   7  -5   8       19.02       18.92      3.16 o 
  -9  -4   8        1.43        0.78      1.73 o 
  -8  -4   8       27.19       26.43      4.62 o 
  -7  -4   8      130.55      116.41      9.56 o 
  -6  -4   8      236.74      220.47      7.07 o 
  -5  -4   8      139.88      128.90      2.50 o 
  -4  -4   8     1378.02     1324.39     16.55 o 
  -3  -4   8       13.25       10.28      0.96 o 
  -2  -4   8        4.24        3.45      0.65 o 
  -1  -4   8        2.95        4.77      0.85 o 
   0  -4   8      548.00      491.05      7.72 o 
   1  -4   8       13.60        7.27      1.13 o 
   2  -4   8       81.24       73.92      2.70 o 
   3  -4   8       49.65       51.80      2.92 o 
   4  -4   8      222.69      234.11      5.93 o 
   5  -4   8      112.51      113.48      4.23 o 
   6  -4   8       70.07       64.69      4.14 o 
   7  -4   8       19.18       24.11      3.20 o 
   8  -4   8        2.29        0.22      2.31 o 
  -9  -3   8       11.96       10.33      1.66 o 
  -8  -3   8       73.67       67.68      4.28 o 
  -7  -3   8       12.19       15.68      2.21 o 
  -6  -3   8      569.95      537.15     10.96 o 
  -5  -3   8        7.11        7.33      0.87 o 
  -4  -3   8      438.56      455.07      6.27 o 
  -3  -3   8        0.30        2.35      0.75 o 
  -2  -3   8     1089.97     1071.27     11.74 o 
  -1  -3   8       81.26       89.15      2.20 o 
   0  -3   8      251.47      280.02      5.22 o 
   1  -3   8      148.74      173.34      3.79 o 
   2  -3   8       84.53       99.92      2.48 o 
   3  -3   8       11.92        8.08      1.38 o 
   4  -3   8      134.19      137.25      3.60 o 
   5  -3   8      194.68      190.96      4.38 o 
   6  -3   8        0.89        1.37      1.60 o 
   7  -3   8       27.43       31.06      3.20 o 
   8  -3   8       18.77       13.56      3.64 o 
  -9  -2   8        0.83        1.75      1.35 o 
  -8  -2   8       46.48       43.29      2.40 o 
  -7  -2   8        4.18        2.70      1.60 o 
  -6  -2   8      139.14      123.78      3.32 o 
  -5  -2   8        7.95       11.98      0.93 o 
  -4  -2   8       83.17       68.63      1.78 o 
  -3  -2   8     1404.79     1386.36     17.05 o 
  -2  -2   8      956.93     1035.80     11.29 o 
  -1  -2   8      202.56      209.75      3.45 o 
   0  -2   8      205.27      212.83      4.04 o 
   1  -2   8        4.55        5.45      0.95 o 
   2  -2   8      120.08      138.43      3.05 o 
   3  -2   8      357.10      327.53      6.10 o 
   4  -2   8       24.61       27.71      1.87 o 
   5  -2   8      122.54      116.40      3.40 o 
   6  -2   8        5.99        5.65      1.52 o 
   7  -2   8      580.91      580.75     10.62 o 
   8  -2   8       57.71       61.58      3.99 o 
   9  -2   8        0.18       -0.26      2.96 o 
  -9  -1   8        0.95        2.25      1.52 o 
  -8  -1   8       11.25        9.03      1.55 o 
  -7  -1   8        1.12        0.85      1.10 o 
  -6  -1   8       33.32       30.34      2.17 o 
  -5  -1   8      450.19      430.74      6.11 o 
  -4  -1   8      142.29      146.24      2.84 o 
  -3  -1   8     1028.53     1113.49     16.50 o 
  -2  -1   8      813.42      889.98      9.77 o 
  -1  -1   8     2014.39     2038.68     21.55 o 
   0  -1   8     1496.92     1683.49     22.51 o 
   1  -1   8      596.36      580.31      7.95 o 
   2  -1   8       55.52       43.97      2.35 o 
   3  -1   8      137.88      149.31      3.13 o 
   4  -1   8       94.15      109.11      3.17 o 
   5  -1   8     1385.53     1387.90     19.43 o 
   6  -1   8      448.60      447.02      7.44 o 
   7  -1   8       16.53       13.02      1.75 o 
   8  -1   8       23.56       22.87      2.14 o 
   9  -1   8        5.24       11.72      2.71 o 
  -9   0   8        2.54       -1.38      1.63 o 
  -8   0   8        0.14        1.15      1.52 o 
  -7   0   8       86.69       82.96      3.19 o 
  -6   0   8       69.56       64.94      2.34 o 
  -5   0   8      129.33      128.40      2.92 o 
  -4   0   8      232.73      244.38      4.22 o 
  -3   0   8        4.99        0.65      0.56 o 
  -2   0   8      284.69      269.22      4.01 o 
  -1   0   8     1071.84     1241.22     13.38 o 
   0   0   8       76.54       77.43      2.04 o 
   1   0   8      169.85      185.23      3.68 o 
   2   0   8      223.86      211.76      5.27 o 
   3   0   8       43.15       42.89      1.71 o 
   4   0   8      867.92      777.64     11.30 o 
   5   0   8      110.09      105.11      2.73 o 
   6   0   8       14.08       12.48      1.65 o 
   7   0   8        1.48        3.16      1.34 o 
   8   0   8      270.42      254.99      6.67 o 
   9   0   8       20.49       21.68      2.59 o 
  10   0   8        1.11        1.16      1.99 o 
  -8   1   8        2.81        2.26      1.78 o 
  -7   1   8       31.34       32.91      2.38 o 
  -6   1   8       14.53       15.14      1.50 o 
  -5   1   8        0.14        1.31      1.15 o 
  -4   1   8      115.35      120.98      2.30 o 
  -3   1   8     1383.53     1431.01     16.44 o 
  -2   1   8      184.31      194.98      2.95 o 
  -1   1   8      153.88      162.82      2.74 o 
   0   1   8      241.26      260.65      3.70 o 
   1   1   8       20.34       23.56      1.12 o 
   2   1   8      584.75      604.31      9.45 o 
   3   1   8      399.04      468.08      7.09 o 
   4   1   8      335.06      303.53      5.00 o 
   5   1   8       97.83      100.79      2.54 o 
   6   1   8      592.99      577.71      8.72 o 
   7   1   8      339.68      346.35      6.51 o 
   8   1   8      215.61      215.19      5.83 o 
   9   1   8        1.88       -1.02      1.60 o 
  10   1   8        2.59        3.57      2.35 o 
  -8   2   8        6.35        7.81      2.14 o 
  -7   2   8       20.96       14.45      2.67 o 
  -6   2   8       23.62       23.04      2.16 o 
  -5   2   8      476.59      456.81      7.92 o 
  -4   2   8      311.00      305.04      4.47 o 
  -3   2   8      200.27      192.17      3.59 o 
  -2   2   8      396.88      440.31      6.08 o 
  -1   2   8       98.07       92.03      1.82 o 
   0   2   8      496.95      497.54      6.43 o 
   1   2   8      775.51      858.29     11.22 o 
   2   2   8     3421.71     3604.06     47.18 o 
   3   2   8       36.43       34.45      2.02 o 
   4   2   8     1084.34     1113.88     15.30 o 
   5   2   8      295.76      261.71      5.10 o 
   6   2   8      278.13      259.16      4.50 o 
   7   2   8       82.05       77.33      2.53 o 
   8   2   8       75.95       73.97      3.31 o 
   9   2   8       90.57       86.55      3.84 o 
  10   2   8        6.65        6.33      2.35 o 
  -8   3   8        0.11        1.03      2.14 o 
  -7   3   8        3.82        5.00      1.81 o 
  -6   3   8      118.19      123.54      4.37 o 
  -5   3   8      128.25      111.17      3.00 o 
  -4   3   8        1.29        1.67      0.90 o 
  -3   3   8       51.31       54.81      2.04 o 
  -2   3   8      127.97      118.66      2.75 o 
  -1   3   8        9.98       13.61      1.36 o 
   0   3   8        4.33        1.68      0.47 o 
   1   3   8       89.11       99.17      2.13 o 
   2   3   8       57.26       57.36      1.93 o 
   3   3   8      722.62      734.79      9.50 o 
   4   3   8      146.75      182.15      3.42 o 
   5   3   8      463.46      438.33      7.45 o 
   6   3   8      443.12      431.04      9.97 o 
   7   3   8      359.63      324.80      5.86 o 
   8   3   8        0.36       -1.00      1.13 o 
   9   3   8      144.72      136.24      4.46 o 
  10   3   8        1.18       -1.03      1.78 o 
  -7   4   8        0.12        0.59      1.67 o 
  -6   4   8        6.47        7.94      2.21 o 
  -5   4   8        0.49       -0.43      1.16 o 
  -4   4   8      489.53      473.77      8.04 o 
  -3   4   8       23.85       26.06      1.78 o 
  -2   4   8       19.46       20.09      1.85 o 
  -1   4   8      290.40      295.76      5.20 o 
   0   4   8      910.62      934.91     13.04 o 
   1   4   8      387.76      447.51      6.53 o 
   2   4   8      927.10     1011.78     15.20 o 
   3   4   8      953.28      889.38     12.55 o 
   4   4   8        0.84        1.85      0.76 o 
   5   4   8       25.11       18.09      1.20 o 
   6   4   8      153.04      153.76      3.85 o 
   7   4   8     1089.33     1025.28     18.22 o 
   8   4   8        1.53        1.85      1.51 o 
   9   4   8        1.01        3.39      1.54 o 
  10   4   8       10.83        8.34      3.42 o 
  -7   5   8        0.03       -2.62      2.62 o 
  -6   5   8       26.05       37.33      8.02 o 
  -5   5   8       30.29       27.31      1.95 o 
  -4   5   8      102.24       97.74      3.43 o 
  -3   5   8        5.53        5.23      1.26 o 
  -2   5   8       78.12       71.40      4.27 o 
  -1   5   8       65.89       66.40      2.53 o 
   0   5   8        6.45        4.73      0.94 o 
   1   5   8       72.40       70.04      3.03 o 
   2   5   8        3.00        3.95      0.90 o 
   3   5   8      321.15      354.06      5.52 o 
   4   5   8       27.96       36.12      2.26 o 
   5   5   8      775.40      720.91     10.45 o 
   6   5   8       86.95       75.13      2.09 o 
   7   5   8      100.32       88.20      3.23 o 
   8   5   8      102.11       94.38      3.57 o 
   9   5   8       41.36       41.14      2.95 o 
  10   5   8       58.17       63.61      3.79 o 
  -6   6   8        1.41        2.84      1.87 o 
  -5   6   8       14.57       14.41      2.60 o 
  -4   6   8       21.85       20.07      2.71 o 
  -3   6   8       54.80       57.88      3.28 o 
  -2   6   8       38.77       35.28      2.41 o 
  -1   6   8       33.15       35.12      2.08 o 
   0   6   8       71.80       64.90      2.85 o 
   1   6   8       42.70       58.56      2.48 o 
   2   6   8       15.66       16.05      2.65 o 
   3   6   8        1.99        3.92      0.72 o 
   4   6   8      851.12      808.84     11.78 o 
   5   6   8      292.09      274.91      4.76 o 
   6   6   8      243.39      232.11      4.65 o 
   7   6   8      277.62      260.31      6.14 o 
   8   6   8      459.39      465.96      9.43 o 
   9   6   8       58.01       65.73      3.67 o 
  10   6   8       37.30       43.08      3.36 o 
  -5   7   8       32.19       34.76      3.63 o 
  -4   7   8        2.42        2.10      3.40 o 
  -3   7   8      159.29      157.68      5.08 o 
  -2   7   8       73.94       66.53      3.61 o 
  -1   7   8      100.19      113.19      4.46 o 
   0   7   8        6.81        5.69      1.67 o 
   1   7   8      181.76      167.22      3.89 o 
   2   7   8      246.55      247.69      4.10 o 
   3   7   8       26.30       27.42      1.35 o 
   4   7   8      271.93      268.37      4.08 o 
   5   7   8      173.92      160.67      3.61 o 
   6   7   8     1476.67     1465.13     20.04 o 
   7   7   8       57.02       66.80      3.06 o 
   8   7   8       35.85       29.85      2.30 o 
   9   7   8        8.91       11.20      2.14 o 
  10   7   8        8.59       11.99      2.14 o 
  -5   8   8       44.56       51.33      4.44 o 
  -4   8   8       70.72       66.50      4.74 o 
  -3   8   8       15.41       18.17      3.13 o 
  -2   8   8      107.14      101.75      4.81 o 
  -1   8   8        6.02        5.09      2.05 o 
   0   8   8       39.08       36.17      2.84 o 
   1   8   8       22.75       19.94      2.22 o 
   2   8   8      188.67      197.26      3.66 o 
   3   8   8      234.28      245.93      3.95 o 
   4   8   8      461.66      451.48      6.28 o 
   5   8   8      207.27      205.68      3.81 o 
   6   8   8       40.47       40.90      2.01 o 
   7   8   8       36.12       29.13      2.03 o 
   8   8   8       11.87       11.89      1.91 o 
   9   8   8       21.11       22.95      2.60 o 
  10   8   8        6.44        7.61      2.14 o 
  -4   9   8      107.01      117.60      6.50 o 
  -3   9   8        2.29        2.90      2.95 o 
  -2   9   8        2.83       -1.83      2.14 o 
  -1   9   8        2.26       -1.91      1.91 o 
   0   9   8       89.76       88.38      4.66 o 
   1   9   8      140.66      138.86      6.44 o 
   2   9   8      131.40      128.92      4.39 o 
   3   9   8      345.58      316.82      5.70 o 
   4   9   8       39.08       38.06      1.73 o 
   5   9   8       14.46       13.15      1.22 o 
   6   9   8       36.07       38.79      1.87 o 
   7   9   8       60.52       60.92      3.28 o 
   8   9   8        2.11        2.55      1.42 o 
   9   9   8       17.91       16.66      2.49 o 
  10   9   8        6.20        7.69      2.98 o 
  -3  10   8        5.94        9.75      3.16 o 
  -2  10   8       14.56       10.98      3.07 o 
  -1  10   8       43.24       40.25      3.46 o 
   0  10   8        1.71       -0.95      1.96 o 
   1  10   8       16.61       11.78      2.30 o 
   2  10   8        1.16        1.88      2.05 o 
   3  10   8       22.43       19.31      2.47 o 
   4  10   8       25.76       22.98      2.23 o 
   5  10   8       11.18       11.76      1.56 o 
   6  10   8        2.15        6.72      1.26 o 
   7  10   8       85.43       97.81      5.16 o 
   8  10   8        1.77        0.57      2.10 o 
   9  10   8        5.53        2.72      3.28 o 
  -1  11   8        0.29       -1.71      2.22 o 
   0  11   8        9.96        9.99      2.61 o 
   1  11   8        0.48       -1.61      2.22 o 
   2  11   8        9.83       11.32      2.71 o 
   3  11   8        0.11        0.99      2.24 o 
   4  11   8        0.53        0.35      1.76 o 
   5  11   8       23.83       30.35      2.55 o 
   6  11   8       24.64       36.50      5.41 o 
   7  11   8        0.35        3.18      1.80 o 
   8  11   8       32.10       34.74      2.86 o 
   1  12   8        0.07       -0.34      2.80 o 
   2  12   8        5.32        7.78      2.95 o 
   3  12   8       11.81       11.67      2.95 o 
   4  12   8       30.50       32.59      3.00 o 
   5  12   8        0.00        4.70      2.04 o 
   6  12   8       22.29       23.33      3.14 o 
   7  12   8        4.77        6.78      3.49 o 
  -4 -11   9        9.84       10.32      2.46 o 
  -3 -11   9        0.29        0.29      2.06 o 
  -2 -11   9       19.31       22.87      4.11 o 
  -1 -11   9        2.81        2.95      2.80 o 
  -6 -10   9        7.53        8.59      2.19 o 
  -5 -10   9        0.47        0.49      1.55 o 
  -4 -10   9        3.19        4.91      1.85 o 
  -3 -10   9       14.67       13.10      1.96 o 
  -2 -10   9       34.77       40.01      2.94 o 
  -1 -10   9       25.58       26.89      3.43 o 
   0 -10   9        8.11       11.03      3.36 o 
   1 -10   9        1.56        2.56      2.95 o 
  -7  -9   9        6.59        7.95      2.03 o 
  -6  -9   9        2.45        4.12      1.80 o 
  -5  -9   9        0.93        1.96      1.50 o 
  -4  -9   9       77.43       84.17      3.43 o 
  -3  -9   9        4.52        8.89      1.50 o 
  -2  -9   9       23.71       22.91      3.12 o 
  -1  -9   9        7.18        4.96      2.60 o 
   0  -9   9        7.48        4.05      2.60 o 
   1  -9   9        6.46        9.61      2.80 o 
   2  -9   9       22.90       26.99      4.27 o 
   3  -9   9        1.89        2.34      2.38 o 
  -8  -8   9        0.17        2.92      1.65 o 
  -7  -8   9        3.40        5.96      1.75 o 
  -6  -8   9      133.62      142.36      4.39 o 
  -5  -8   9       81.45       88.46      3.99 o 
  -4  -8   9        7.99        5.24      1.53 o 
  -3  -8   9       26.06       25.15      1.70 o 
  -2  -8   9       41.20       46.27      2.84 o 
  -1  -8   9       26.11       26.50      2.95 o 
   0  -8   9        9.40       12.79      2.23 o 
   1  -8   9        7.01       14.19      2.38 o 
   2  -8   9       10.53       10.51      2.35 o 
   3  -8   9        6.29        6.51      2.35 o 
   4  -8   9        0.22       -0.37      2.30 o 
  -8  -7   9        7.43        9.18      2.67 o 
  -7  -7   9        4.45        4.03      1.57 o 
  -6  -7   9       58.02       67.85      4.01 o 
  -5  -7   9       34.34       28.88      1.98 o 
  -4  -7   9       41.23       40.64      3.22 o 
  -3  -7   9       15.90       15.02      1.37 o 
  -2  -7   9       53.31       58.69      2.83 o 
  -1  -7   9      231.45      211.55      4.64 o 
   0  -7   9       17.09       17.11      2.17 o 
   1  -7   9      118.35      119.03      8.10 o 
   2  -7   9       33.10       38.82      3.08 o 
   3  -7   9       56.13       54.05      3.92 o 
   4  -7   9      144.39      163.42      5.85 o 
   5  -7   9      103.72      112.23      6.41 o 
  -8  -6   9        0.60        0.74      1.22 o 
  -7  -6   9        4.24        3.47      1.22 o 
  -6  -6   9       10.60        6.09      1.44 o 
  -5  -6   9        6.71        6.46      1.28 o 
  -4  -6   9      229.96      215.23      4.56 o 
  -3  -6   9      432.86      408.40      6.32 o 
  -2  -6   9      102.71       90.26      3.63 o 
  -1  -6   9      487.86      465.32      7.69 o 
   0  -6   9      101.06       99.11      3.51 o 
   1  -6   9       57.21       54.38      3.23 o 
   2  -6   9       54.18       55.25      3.29 o 
   3  -6   9       19.85       15.42      2.49 o 
   4  -6   9       26.67       29.06      2.92 o 
   5  -6   9       23.19       25.15      3.11 o 
   6  -6   9      177.57      195.90      7.57 o 
  -9  -5   9        1.70        0.00      1.70 o 
  -8  -5   9       11.84       17.14      2.76 o 
  -7  -5   9       11.31       11.01      1.35 o 
  -6  -5   9      225.45      206.99      4.94 o 
  -5  -5   9     1244.78     1231.06     17.05 o 
  -4  -5   9      388.00      371.65      6.36 o 
  -3  -5   9      615.24      578.28      7.52 o 
  -2  -5   9      125.67      121.49      2.77 o 
  -1  -5   9        0.85        1.95      0.94 o 
   0  -5   9       20.77       16.50      1.95 o 
   1  -5   9        0.79        1.33      1.84 o 
   2  -5   9      127.29      120.62      4.15 o 
   3  -5   9        0.26       -0.06      1.76 o 
   4  -5   9      447.88      434.43      9.40 o 
   5  -5   9       83.35       85.81      4.39 o 
   6  -5   9       55.14       63.32      4.50 o 
   7  -5   9       10.11        8.25      2.98 o 
  -9  -4   9       10.30       10.73      1.66 o 
  -8  -4   9       22.31       26.30      3.39 o 
  -7  -4   9      110.41      122.96      3.35 o 
  -6  -4   9      210.38      202.87      4.72 o 
  -5  -4   9       29.48       30.07      2.71 o 
  -4  -4   9      221.15      210.96      3.71 o 
  -3  -4   9        0.82        6.51      0.81 o 
  -2  -4   9       85.35       63.74      2.66 o 
  -1  -4   9       29.51       40.67      3.13 o 
   0  -4   9      103.14      107.92      3.00 o 
   1  -4   9        3.43        3.31      1.15 o 
   2  -4   9       42.56       40.02      3.12 o 
   3  -4   9      188.62      175.03      4.21 o 
   4  -4   9      251.05      245.87      7.21 o 
   5  -4   9        5.97        6.97      1.91 o 
   6  -4   9        0.56        2.10      2.24 o 
   7  -4   9        8.07        8.35      2.80 o 
   8  -4   9        0.02       -2.30      2.35 o 
  -9  -3   9        0.15       -0.82      1.12 o 
  -8  -3   9      151.35      152.76      4.17 o 
  -7  -3   9        0.74       -0.18      1.03 o 
  -6  -3   9      201.53      185.92      4.32 o 
  -5  -3   9      159.29      149.71      3.04 o 
  -4  -3   9     1036.10     1008.43     12.90 o 
  -3  -3   9        8.50        8.38      0.77 o 
  -2  -3   9      590.49      602.28      7.04 o 
  -1  -3   9       74.85       75.42      2.05 o 
   0  -3   9       15.26       13.51      1.20 o 
   1  -3   9      142.40      155.66      4.08 o 
   2  -3   9       20.78       28.46      2.02 o 
   3  -3   9      184.81      180.86      8.13 o 
   4  -3   9       71.75       82.24      2.96 o 
   5  -3   9       92.66       84.94      3.12 o 
   6  -3   9        4.62        3.42      2.24 o 
   7  -3   9       80.96       89.32      4.80 o 
   8  -3   9        0.35       -0.20      2.14 o 
  -9  -2   9       13.88       13.11      2.48 o 
  -8  -2   9       14.02       13.24      1.47 o 
  -7  -2   9      102.61       91.96      3.09 o 
  -6  -2   9      659.47      623.73     12.28 o 
  -5  -2   9       77.46       72.70      1.99 o 
  -4  -2   9      117.31      125.69      2.65 o 
  -3  -2   9        0.64        0.14      0.46 o 
  -2  -2   9      960.05      944.85     10.47 o 
  -1  -2   9        8.31       18.88      1.10 o 
   0  -2   9      387.91      424.40      7.19 o 
   1  -2   9      108.04      139.20      5.90 o 
   2  -2   9      102.73      108.19      2.43 o 
   3  -2   9      140.83      162.20      3.68 o 
   4  -2   9       16.12       18.15      1.58 o 
   5  -2   9      323.30      308.08      6.25 o 
   6  -2   9       13.84       17.18      1.94 o 
   7  -2   9       19.30       24.86      2.47 o 
   8  -2   9       14.68       14.31      2.71 o 
   9  -2   9       46.95       55.89      5.67 o 
  -9  -1   9        3.81        4.93      1.78 o 
  -8  -1   9       24.79       23.44      2.08 o 
  -7  -1   9      158.92      160.82      4.55 o 
  -6  -1   9       57.13       60.94      2.10 o 
  -5  -1   9      115.41      109.84      2.62 o 
  -4  -1   9        1.40        0.78      0.82 o 
  -3  -1   9      226.80      193.45      3.15 o 
  -2  -1   9      300.15      387.82      4.75 o 
  -1  -1   9       91.61       76.44      1.67 o 
   0  -1   9       41.35       52.82      1.69 o 
   1  -1   9      408.76      443.98      7.47 o 
   2  -1   9       26.87       21.71      1.37 o 
   3  -1   9      204.24      210.03      6.89 o 
   4  -1   9      689.82      705.81     10.63 o 
   5  -1   9      132.01      128.99      3.61 o 
   6  -1   9      487.60      474.02      7.90 o 
   7  -1   9       79.37       86.86      3.39 o 
   8  -1   9        1.94        0.32      1.43 o 
   9  -1   9       19.61       21.02      3.92 o 
  -8   0   9        4.15        4.73      1.78 o 
  -7   0   9        1.05        1.19      1.17 o 
  -6   0   9        3.03        1.62      0.93 o 
  -5   0   9      611.49      575.04      9.61 o 
  -4   0   9        0.68        2.34      0.90 o 
  -3   0   9       13.92       22.65      1.14 o 
  -2   0   9      230.59      277.84      4.17 o 
  -1   0   9     1365.92     1344.48     15.37 o 
   0   0   9      283.71      255.02      4.13 o 
   1   0   9        4.63        4.06      0.69 o 
   2   0   9      526.73      543.36     12.99 o 
   3   0   9      352.77      368.39      6.49 o 
   4   0   9       52.93       45.47      1.94 o 
   5   0   9        5.98        4.27      1.16 o 
   6   0   9      374.98      365.00      6.32 o 
   7   0   9        0.46       -1.25      1.25 o 
   8   0   9       27.54       24.00      2.77 o 
   9   0   9        0.01       -0.92      1.85 o 
  10   0   9       12.39       13.87      3.92 o 
  -8   1   9       11.11       14.71      2.07 o 
  -7   1   9       64.37       57.82      3.06 o 
  -6   1   9       24.75       21.95      1.65 o 
  -5   1   9       77.25       75.74      2.46 o 
  -4   1   9        6.52        9.20      0.98 o 
  -3   1   9       20.45       16.50      0.99 o 
  -2   1   9       97.32       89.95      2.01 o 
  -1   1   9        0.14        0.13      0.63 o 
   0   1   9      411.53      416.13      5.31 o 
   1   1   9      298.28      317.79      4.65 o 
   2   1   9      233.38      255.09      4.39 o 
   3   1   9      532.26      608.98      9.73 o 
   4   1   9      115.94      106.86      2.62 o 
   5   1   9      384.35      352.61      5.91 o 
   6   1   9       31.90       37.21      3.19 o 
   7   1   9      317.28      309.93      6.14 o 
   8   1   9       95.01      108.68      4.22 o 
   9   1   9       24.87       35.49      2.92 o 
  10   1   9        2.38        1.65      2.46 o 
  -8   2   9        3.42        4.23      1.81 o 
  -7   2   9        0.16        1.85      1.38 o 
  -6   2   9      157.17      140.05      4.82 o 
  -5   2   9      161.18      145.23      2.81 o 
  -4   2   9      778.60      756.43     10.09 o 
  -3   2   9        2.56        1.72      0.56 o 
  -2   2   9       46.78       45.81      1.54 o 
  -1   2   9       19.02       22.15      1.08 o 
   0   2   9      305.04      318.18      4.24 o 
   1   2   9      137.69      151.46      3.05 o 
   2   2   9      408.77      433.94      6.72 o 
   3   2   9     1099.43     1131.06     15.60 o 
   4   2   9      488.43      512.07      7.80 o 
   5   2   9      105.03      125.37      2.82 o 
   6   2   9      330.45      331.66      5.55 o 
   7   2   9      657.80      646.65     10.80 o 
   8   2   9        9.98        9.03      1.60 o 
   9   2   9        5.16        3.67      1.67 o 
  10   2   9        1.96       -1.05      1.88 o 
  -8   3   9       21.12       19.68      2.76 o 
  -7   3   9       52.80       49.28      3.40 o 
  -6   3   9       32.93       28.82      2.36 o 
  -5   3   9       30.58       25.35      1.62 o 
  -4   3   9      216.21      219.37      4.74 o 
  -3   3   9       18.42       17.48      1.41 o 
  -2   3   9       19.98       19.19      1.21 o 
  -1   3   9      556.64      532.40      6.84 o 
   0   3   9      220.25      200.83      6.14 o 
   1   3   9      155.23      174.78      4.12 o 
   2   3   9      665.81      726.69     11.88 o 
   3   3   9      123.80      161.44      2.84 o 
   4   3   9      120.11      131.06      2.88 o 
   5   3   9     1077.81     1094.27     15.20 o 
   6   3   9        2.53        3.11      0.92 o 
   7   3   9        2.13        1.01      1.10 o 
   8   3   9       12.16       14.00      1.91 o 
   9   3   9      109.04      108.01      4.27 o 
  10   3   9       20.59       23.79      4.59 o 
  -7   4   9       20.04       23.69      2.55 o 
  -6   4   9      156.88      151.65      4.71 o 
  -5   4   9       45.81       44.42      2.84 o 
  -4   4   9       16.87       20.30      1.95 o 
  -3   4   9      315.80      318.93      5.75 o 
  -2   4   9        2.68        2.42      1.15 o 
  -1   4   9      249.68      230.53      4.84 o 
   0   4   9       56.89       65.49      2.43 o 
   1   4   9      179.04      171.25      3.28 o 
   2   4   9       18.00       24.69      1.77 o 
   3   4   9     2042.59     2116.56     28.41 o 
   4   4   9      756.54      762.19     11.04 o 
   5   4   9       24.60       23.78      2.16 o 
   6   4   9        0.26       -0.33      0.73 o 
   7   4   9      447.30      413.38      7.20 o 
   8   4   9      277.01      264.15      6.29 o 
   9   4   9       10.75       10.02      1.76 o 
  10   4   9        0.85        0.82      1.78 o 
  -7   5   9       24.39       29.32      4.36 o 
  -6   5   9        2.28        4.36      2.81 o 
  -5   5   9       17.14       23.68      2.17 o 
  -4   5   9       18.14       18.72      1.95 o 
  -3   5   9      574.70      537.95      8.83 o 
  -2   5   9        8.80       14.21      1.54 o 
  -1   5   9      198.18      183.10      3.97 o 
   0   5   9        5.82        6.47      1.25 o 
   1   5   9       43.13       43.14      2.09 o 
   2   5   9       55.22       67.98      2.00 o 
   3   5   9      595.32      599.22      9.82 o 
   4   5   9       95.92       91.53      2.46 o 
   5   5   9      104.40      102.22      2.83 o 
   6   5   9       52.93       47.39      2.13 o 
   7   5   9       85.62       84.11      3.23 o 
   8   5   9      101.14       93.31      3.44 o 
   9   5   9        4.73        5.63      1.96 o 
  10   5   9       42.27       43.64      3.40 o 
  -6   6   9        7.23        5.92      3.25 o 
  -5   6   9       57.27       50.91      3.88 o 
  -4   6   9      104.27       93.41      4.96 o 
  -3   6   9        1.57        1.54      1.54 o 
  -2   6   9      170.12      163.59      5.81 o 
  -1   6   9      156.55      153.34      3.76 o 
   0   6   9      168.97      165.09      3.90 o 
   1   6   9       85.57       92.38      2.51 o 
   2   6   9        9.42        7.15      1.25 o 
   3   6   9       34.68       31.76      1.52 o 
   4   6   9      159.53      160.18      3.54 o 
   5   6   9       67.22       68.41      2.66 o 
   6   6   9       83.89       82.05      2.70 o 
   7   6   9       25.66       28.55      2.22 o 
   8   6   9      215.07      202.61      7.03 o 
   9   6   9       41.19       37.77      2.95 o 
  10   6   9        5.55        4.93      1.99 o 
  -5   7   9        1.21        0.20      2.14 o 
  -4   7   9       18.48       14.77      2.85 o 
  -3   7   9       24.18       25.22      3.20 o 
  -2   7   9      514.40      505.87     10.40 o 
  -1   7   9        0.04        0.88      1.60 o 
   0   7   9        6.71        6.34      2.14 o 
   1   7   9        1.68        2.78      1.05 o 
   2   7   9       88.32       86.99      2.76 o 
   3   7   9       47.43       53.40      2.00 o 
   4   7   9     1437.45     1389.66     17.63 o 
   5   7   9      355.67      359.21      6.22 o 
   6   7   9      486.36      458.61      8.17 o 
   7   7   9        0.89        2.07      1.44 o 
   8   7   9        0.27        0.41      1.36 o 
   9   7   9       25.52       22.62      3.68 o 
  10   7   9        1.18        1.44      1.78 o 
  -4   8   9       31.62       43.66      4.02 o 
  -3   8   9        3.82        3.74      3.33 o 
  -2   8   9        5.84        5.13      2.07 o 
  -1   8   9        3.18        2.34      2.07 o 
   0   8   9       77.57       65.69      3.61 o 
   1   8   9        1.71        3.24      1.85 o 
   2   8   9      240.73      229.21      4.97 o 
   3   8   9       61.58       70.29      2.57 o 
   4   8   9        0.20       -0.14      0.90 o 
   5   8   9       18.57       20.07      1.45 o 
   6   8   9       56.31       63.16      3.29 o 
   7   8   9        0.21       -0.45      1.36 o 
   8   8   9        5.72        7.11      1.76 o 
   9   8   9        4.63        2.88      1.78 o 
  10   8   9        4.41        8.66      2.24 o 
  -3   9   9       12.04       12.16      3.07 o 
  -2   9   9       20.72       20.98      4.63 o 
  -1   9   9      124.96      126.58      4.93 o 
   0   9   9        0.53       -2.05      2.05 o 
   1   9   9       91.72       88.33      4.23 o 
   2   9   9       29.33       25.45      2.69 o 
   3   9   9       63.45       61.39      2.78 o 
   4   9   9        3.38        4.14      1.22 o 
   5   9   9        0.48        0.06      1.04 o 
   6   9   9      274.27      285.28      6.48 o 
   7   9   9       10.68        7.60      2.08 o 
   8   9   9        6.15        8.51      1.99 o 
   9   9   9       25.15       23.12      2.85 o 
  -2  10   9        0.52        1.20      2.92 o 
  -1  10   9       24.52       25.38      3.13 o 
   0  10   9        6.40        2.98      2.12 o 
   1  10   9       13.68       13.70      2.38 o 
   2  10   9        8.16        9.89      2.07 o 
   3  10   9       19.56       24.05      2.85 o 
   4  10   9       60.91       71.92      3.42 o 
   5  10   9      173.99      175.56      4.23 o 
   6  10   9       63.48       67.38      2.62 o 
   7  10   9       44.00       52.49      3.56 o 
   8  10   9       22.44       29.25      2.77 o 
   9  10   9        2.42        2.81      2.24 o 
  -1  11   9        1.71       -2.30      2.30 o 
   0  11   9       17.75       19.17      3.31 o 
   1  11   9        0.65       -0.27      2.50 o 
   2  11   9       21.97       28.56      3.56 o 
   3  11   9       24.35       28.91      3.43 o 
   4  11   9       10.15       14.13      2.19 o 
   5  11   9       12.90       14.23      2.09 o 
   6  11   9        9.34        6.95      1.70 o 
   7  11   9        3.33        4.52      2.49 o 
   8  11   9        0.07        0.19      1.65 o 
   1  12   9        0.18       -1.61      2.80 o 
   2  12   9       14.02       15.18      6.16 o 
   3  12   9        0.72        0.70      2.71 o 
   4  12   9        7.89        5.04      2.60 o 
   5  12   9        6.71        9.94      2.80 o 
   6  12   9       19.60       23.40      8.32 o 
   7  12   9       21.80       18.68      8.32 o 
  -5 -10  10       16.25       18.96      2.46 o 
  -4 -10  10       38.37       40.53      3.54 o 
  -3 -10  10        9.17       15.80      2.84 o 
  -2 -10  10       17.73       26.61      3.04 o 
  -1 -10  10       18.84       13.84      3.41 o 
   0 -10  10        4.72        3.91      2.85 o 
   1 -10  10        0.23       -0.02      3.06 o 
  -6  -9  10       33.14       40.80      3.09 o 
  -5  -9  10        5.48        7.58      1.92 o 
  -4  -9  10        8.99       15.54      2.46 o 
  -3  -9  10       19.85       24.81      2.22 o 
  -2  -9  10        7.53        8.78      2.31 o 
  -1  -9  10       75.25       70.57      5.30 o 
   0  -9  10        2.98        2.19      2.31 o 
   1  -9  10       89.80       88.74      5.70 o 
   2  -9  10        1.61        3.82      2.35 o 
   3  -9  10        0.94        1.50      2.50 o 
  -7  -8  10       48.37       53.82      3.08 o 
  -6  -8  10        0.41        2.06      1.67 o 
  -5  -8  10       35.29       42.99      2.49 o 
  -4  -8  10       29.97       31.58      2.65 o 
  -3  -8  10      254.78      246.65      4.91 o 
  -2  -8  10        0.44       -1.29      1.34 o 
  -1  -8  10       17.94       19.54      2.90 o 
   0  -8  10       12.63        7.22      2.44 o 
   1  -8  10        1.76        3.63      2.04 o 
   2  -8  10        2.50        2.35      2.05 o 
   3  -8  10        0.07        1.70      2.16 o 
   4  -8  10        8.09       11.34      2.84 o 
  -8  -7  10        6.86        7.06      1.76 o 
  -7  -7  10        1.36        1.62      2.10 o 
  -6  -7  10       14.92       12.56      1.88 o 
  -5  -7  10      174.25      178.05      4.92 o 
  -4  -7  10        8.37        9.99      1.62 o 
  -3  -7  10       47.94       48.30      2.19 o 
  -2  -7  10      137.14      140.90      3.71 o 
  -1  -7  10       13.45       16.75      1.70 o 
   0  -7  10      101.00      106.31      4.03 o 
   1  -7  10        2.92        2.94      2.09 o 
   2  -7  10      134.88      140.03      5.01 o 
   3  -7  10        4.20        7.03      2.69 o 
   4  -7  10       14.28       11.24      2.67 o 
   5  -7  10       21.31       26.62      3.79 o 
  -8  -6  10        0.02       -1.22      1.22 o 
  -7  -6  10       28.25       30.79      2.22 o 
  -6  -6  10       13.32       13.66      1.70 o 
  -5  -6  10        2.25        4.18      1.28 o 
  -4  -6  10      167.11      158.82      3.85 o 
  -3  -6  10        0.34        0.69      1.01 o 
  -2  -6  10      691.05      702.15      9.93 o 
  -1  -6  10       65.54       54.21      2.41 o 
   0  -6  10        1.31        1.22      1.33 o 
   1  -6  10        1.89        3.70      2.14 o 
   2  -6  10       65.85       69.34      3.68 o 
   3  -6  10       17.00       12.81      2.22 o 
   4  -6  10      110.64      112.93      4.99 o 
   5  -6  10       23.52       19.03      3.31 o 
   6  -6  10       10.55       12.53      4.17 o 
  -8  -5  10       34.88       40.59      2.36 o 
  -7  -5  10        0.24        0.72      1.20 o 
  -6  -5  10        6.42        8.89      1.53 o 
  -5  -5  10       11.32       13.38      1.88 o 
  -4  -5  10     1028.22     1009.68     14.57 o 
  -3  -5  10      154.17      148.61      3.13 o 
  -2  -5  10       70.78       67.99      2.37 o 
  -1  -5  10      111.31      104.19      2.98 o 
   0  -5  10       56.41       47.54      2.40 o 
   1  -5  10        3.53        4.05      1.61 o 
   2  -5  10      115.66      106.07      3.91 o 
   3  -5  10       14.05       11.87      2.22 o 
   4  -5  10       50.96       47.65      3.31 o 
   5  -5  10       91.06       91.82      4.54 o 
   6  -5  10       13.73       12.66      2.95 o 
   7  -5  10       37.99       47.53      4.35 o 
  -8  -4  10        5.50        8.26      1.46 o 
  -7  -4  10       20.29       20.90      1.76 o 
  -6  -4  10       70.15       72.90      3.52 o 
  -5  -4  10       25.05       23.21      1.65 o 
  -4  -4  10      244.78      233.78      4.52 o 
  -3  -4  10      437.57      435.20      5.91 o 
  -2  -4  10      130.27      113.69      2.62 o 
  -1  -4  10      179.19      163.04      3.49 o 
   0  -4  10       23.34       23.06      3.22 o 
   1  -4  10        0.03        0.73      1.00 o 
   2  -4  10       41.63       41.65      2.14 o 
   3  -4  10       50.56       47.01      3.00 o 
   4  -4  10       41.41       46.89      3.74 o 
   5  -4  10       52.66       55.78      4.54 o 
   6  -4  10        0.24        2.14      2.98 o 
   7  -4  10        0.02        0.00      2.49 o 
   8  -4  10        2.15        2.97      2.80 o 
  -9  -3  10        1.77        0.92      1.51 o 
  -8  -3  10        4.25        5.12      1.45 o 
  -7  -3  10        0.69       -0.38      1.16 o 
  -6  -3  10        3.00        4.50      1.22 o 
  -5  -3  10       46.56       53.44      2.22 o 
  -4  -3  10      177.82      162.18      3.17 o 
  -3  -3  10      823.14      789.59      9.67 o 
  -2  -3  10        1.51        1.70      0.70 o 
  -1  -3  10      173.08      173.35      3.17 o 
   0  -3  10        1.38        0.31      1.05 o 
   1  -3  10       81.96      119.49      3.23 o 
   2  -3  10       87.66       92.68      2.90 o 
   3  -3  10       59.27       55.64      5.50 o 
   4  -3  10        1.27        0.24      1.47 o 
   5  -3  10        3.77        8.07      1.85 o 
   6  -3  10        9.07        5.43      2.24 o 
   7  -3  10        8.70       11.10      2.71 o 
   8  -3  10       99.19      112.22      5.71 o 
  -9  -2  10        6.96        9.52      1.88 o 
  -8  -2  10       27.46       28.99      2.20 o 
  -7  -2  10        4.38        5.12      1.51 o 
  -6  -2  10      127.33      124.52      3.69 o 
  -5  -2  10       97.99       93.62      3.53 o 
  -4  -2  10       74.74       70.04      2.12 o 
  -3  -2  10      451.17      455.53      5.96 o 
  -2  -2  10       40.08       47.14      1.54 o 
  -1  -2  10       67.58      110.39      2.13 o 
   0  -2  10      222.32      211.89      4.33 o 
   1  -2  10        1.99        2.72      0.96 o 
   2  -2  10        9.01        9.87      1.18 o 
   3  -2  10      121.72      118.86      3.39 o 
   4  -2  10       86.34       86.44      2.92 o 
   5  -2  10       70.85       69.81      2.83 o 
   6  -2  10      659.53      677.85     10.89 o 
   7  -2  10        6.42        7.30      2.78 o 
   8  -2  10       65.85       76.97      4.54 o 
   9  -2  10        0.45        0.00      3.49 o 
  -8  -1  10        2.07        1.33      1.69 o 
  -7  -1  10        0.16       -0.28      1.33 o 
  -6  -1  10       31.70       33.37      2.01 o 
  -5  -1  10        0.65       -0.82      1.09 o 
  -4  -1  10      101.95      111.99      2.63 o 
  -3  -1  10      129.19      158.92      3.28 o 
  -2  -1  10     1127.42     1166.04     13.62 o 
  -1  -1  10      644.61      686.12      8.37 o 
   0  -1  10      426.01      499.97     12.81 o 
   1  -1  10     1486.19     1503.69     20.60 o 
   2  -1  10        4.59       16.52      1.15 o 
   3  -1  10       83.84       88.68      2.54 o 
   4  -1  10      687.00      719.09     10.88 o 
   5  -1  10       72.32       76.44      2.97 o 
   6  -1  10      268.73      265.78     10.71 o 
   7  -1  10        0.20       -1.42      1.42 o 
   8  -1  10       51.47       46.00      3.58 o 
   9  -1  10       58.08       69.31      5.87 o 
  -8   0  10        1.21        0.66      2.31 o 
  -7   0  10        0.60       -0.53      1.40 o 
  -6   0  10      111.75      106.94      3.27 o 
  -5   0  10       76.12       79.38      3.00 o 
  -4   0  10       42.63       43.41      1.84 o 
  -3   0  10       92.04       94.30      1.90 o 
  -2   0  10     3869.65     4236.90     54.74 o 
  -1   0  10      443.38      457.26      5.88 o 
   0   0  10      490.78      487.45      6.74 o 
   1   0  10        2.25        4.30      1.03 o 
   2   0  10     2089.80     2371.58     31.61 o 
   3   0  10       79.52       89.38      4.27 o 
   4   0  10      329.77      312.34      5.51 o 
   5   0  10        2.86        4.11      1.26 o 
   6   0  10      147.42      140.90      3.57 o 
   7   0  10      154.40      151.47      4.22 o 
   8   0  10       11.42       11.92      1.70 o 
   9   0  10       76.04       94.70      5.32 o 
  -8   1  10       12.03       16.46      2.22 o 
  -7   1  10        0.23       -1.52      1.52 o 
  -6   1  10       28.23       23.67      1.98 o 
  -5   1  10       95.98       90.56      2.96 o 
  -4   1  10      699.65      725.56     10.51 o 
  -3   1  10      248.91      260.98      4.15 o 
  -2   1  10       88.75       88.59      1.88 o 
  -1   1  10        3.50        3.78      0.81 o 
   0   1  10       25.70       28.11      2.26 o 
   1   1  10      553.28      586.92      8.89 o 
   2   1  10      466.43      524.00      7.45 o 
   3   1  10        0.81        0.17      0.82 o 
   4   1  10       37.23       32.49      1.72 o 
   5   1  10      332.12      337.57      5.79 o 
   6   1  10      311.98      307.75      5.55 o 
   7   1  10      529.39      513.56      9.17 o 
   8   1  10       24.70       28.88      2.12 o 
   9   1  10       20.49       19.53      2.53 o 
  10   1  10       15.09       16.25      2.47 o 
  -8   2  10        6.57        4.68      4.01 o 
  -7   2  10        0.04       -1.38      1.44 o 
  -6   2  10       26.91       38.52      2.69 o 
  -5   2  10      189.58      183.76      4.87 o 
  -4   2  10       26.74       32.77      1.76 o 
  -3   2  10       61.46       59.56      2.07 o 
  -2   2  10      190.66      198.80      3.43 o 
  -1   2  10     1422.67     1598.50     19.80 o 
   0   2  10       37.46       45.40      1.62 o 
   1   2  10       14.22        7.20      0.85 o 
   2   2  10      912.94      952.96     28.14 o 
   3   2  10     1100.59     1350.36     19.97 o 
   4   2  10     1163.95     1211.62     18.17 o 
   5   2  10      486.27      498.85      7.75 o 
   6   2  10      293.85      309.13      6.11 o 
   7   2  10        3.83        3.46      1.31 o 
   8   2  10      125.58      119.36      4.22 o 
   9   2  10       63.29       64.15      3.57 o 
  10   2  10        3.20        3.08      1.99 o 
  -7   3  10       62.44       62.89      3.77 o 
  -6   3  10       82.23       80.38      3.91 o 
  -5   3  10       11.97       12.13      1.55 o 
  -4   3  10      327.63      327.35      7.02 o 
  -3   3  10     1041.42     1059.52     16.64 o 
  -2   3  10       19.70       25.12      1.79 o 
  -1   3  10       15.30       27.96      1.27 o 
   0   3  10      435.27      511.32      7.38 o 
   1   3  10       62.23       56.20      1.48 o 
   2   3  10      996.14     1142.14     17.08 o 
   3   3  10     2269.08     2546.97     32.65 o 
   4   3  10       45.49       53.06      2.00 o 
   5   3  10      229.80      248.31      4.54 o 
   6   3  10        9.85        7.38      1.33 o 
   7   3  10       22.25       19.10      1.67 o 
   8   3  10      216.23      211.91      5.67 o 
   9   3  10       11.10       13.91      1.91 o 
  10   3  10       20.96       21.72      2.80 o 
  -7   4  10        0.52        2.77      2.24 o 
  -6   4  10       21.24       27.27      2.98 o 
  -5   4  10       53.83       63.56      5.17 o 
  -4   4  10        0.02        0.91      1.31 o 
  -3   4  10       46.88       44.58      2.28 o 
  -2   4  10        5.55        4.30      1.18 o 
  -1   4  10       76.91       87.60      2.63 o 
   0   4  10        0.31        0.42      0.83 o 
   1   4  10       54.88       67.86      1.55 o 
   2   4  10       53.38       77.31      2.33 o 
   3   4  10       37.99       48.57      1.92 o 
   4   4  10       25.89       30.98      1.39 o 
   5   4  10      101.26       94.18      2.52 o 
   6   4  10      395.17      375.24      6.24 o 
   7   4  10        1.22        1.32      1.10 o 
   8   4  10        0.01       -0.03      1.29 o 
   9   4  10        1.02        1.60      1.49 o 
  10   4  10       22.88       22.02      2.85 o 
  -6   5  10       12.40       17.59      3.69 o 
  -5   5  10        3.40        2.92      2.23 o 
  -4   5  10       23.67       28.66      2.75 o 
  -3   5  10      100.31       97.87      3.07 o 
  -2   5  10        5.11        3.96      1.47 o 
  -1   5  10       38.52       36.79      2.05 o 
   0   5  10        1.10        1.66      0.64 o 
   1   5  10      244.86      257.03      4.57 o 
   2   5  10        4.64       -0.51      1.61 o 
   3   5  10      117.38      121.28      3.00 o 
   4   5  10      368.82      344.52      5.87 o 
   5   5  10       41.85       41.22      1.88 o 
   6   5  10       98.06       88.67      2.56 o 
   7   5  10       34.65       37.84      1.88 o 
   8   5  10       50.13       50.13      2.84 o 
   9   5  10       27.60       28.49      2.47 o 
  10   5  10        7.89       11.69      3.06 o 
  -6   6  10        5.57        1.54      3.05 o 
  -5   6  10        1.99       -1.93      1.99 o 
  -4   6  10       12.70       12.75      2.60 o 
  -3   6  10       44.15       42.14      3.31 o 
  -2   6  10       36.68       34.58      2.46 o 
  -1   6  10        0.24       -0.23      1.23 o 
   0   6  10       73.64       69.92      2.86 o 
   1   6  10        0.05       -0.24      0.96 o 
   2   6  10        3.81        3.92      1.28 o 
   3   6  10       34.82       40.14      2.01 o 
   4   6  10      143.77      139.25      3.28 o 
   5   6  10        0.06        2.11      1.16 o 
   6   6  10       19.35       17.51      1.63 o 
   7   6  10      229.04      208.47      4.51 o 
   8   6  10        7.62        7.90      1.67 o 
   9   6  10        0.63        3.14      1.60 o 
  10   6  10        6.03       10.20      2.24 o 
  -5   7  10        1.65       -0.03      2.35 o 
  -4   7  10       11.05        9.33      2.60 o 
  -3   7  10       16.00       19.21      4.05 o 
  -2   7  10        7.52       10.17      2.12 o 
  -1   7  10        4.83        5.95      1.72 o 
   0   7  10        1.13        1.26      1.60 o 
   1   7  10       21.30       23.35      2.22 o 
   2   7  10        8.68        8.75      1.36 o 
   3   7  10       11.14       14.59      1.93 o 
   4   7  10       37.94       43.06      3.25 o 
   5   7  10      579.56      563.26      8.92 o 
   6   7  10      110.09      107.91      3.39 o 
   7   7  10       36.42       37.81      2.59 o 
   8   7  10        6.09        7.04      1.67 o 
   9   7  10       56.22       56.65      3.79 o 
  10   7  10        0.11        1.16      1.99 o 
  -4   8  10        0.02        0.29      2.60 o 
  -3   8  10        0.20        0.29      2.35 o 
  -2   8  10        6.23        6.80      2.94 o 
  -1   8  10        7.42        7.25      2.47 o 
   0   8  10       23.63       24.10      2.53 o 
   1   8  10      242.09      228.91      6.01 o 
   2   8  10        0.07        2.73      1.76 o 
   3   8  10      157.28      153.66      3.32 o 
   4   8  10       77.31       72.00      3.24 o 
   5   8  10      246.12      239.45      5.58 o 
   6   8  10       62.92       68.89      2.94 o 
   7   8  10       28.64       27.52      2.53 o 
   8   8  10       28.89       27.09      2.44 o 
   9   8  10       32.76       32.94      3.07 o 
  10   8  10        3.63        1.08      1.99 o 
  -3   9  10        4.25        2.58      2.71 o 
  -2   9  10        2.03        0.92      2.71 o 
  -1   9  10       34.87       36.62      4.01 o 
   0   9  10       25.07       22.01      2.92 o 
   1   9  10        3.04        2.17      1.91 o 
   2   9  10       39.04       34.40      2.92 o 
   3   9  10       18.69       18.80      1.88 o 
   4   9  10       21.16       25.26      1.89 o 
   5   9  10       22.51       26.65      2.19 o 
   6   9  10      176.54      165.61      4.46 o 
   7   9  10      125.00      118.61      6.85 o 
   8   9  10        6.27        9.81      1.91 o 
   9   9  10        0.01        1.16      1.88 o 
  -2  10  10        3.19       -1.04      2.71 o 
  -1  10  10        0.16        0.62      2.38 o 
   0  10  10        0.06       -2.16      2.16 o 
   1  10  10       40.12       40.00      3.31 o 
   2  10  10       12.16        9.64      2.49 o 
   3  10  10        0.05       -1.23      1.23 o 
   4  10  10      118.25      109.37      3.96 o 
   5  10  10      110.99      116.19      3.79 o 
   6  10  10       76.26       82.11      3.86 o 
   7  10  10       11.30       11.87      2.22 o 
   8  10  10       20.63       18.64      2.53 o 
   9  10  10        0.53        0.92      2.40 o 
  -1  11  10        8.28        5.07      2.72 o 
   0  11  10        6.06        5.14      2.57 o 
   1  11  10       22.00       24.05      3.06 o 
   2  11  10        4.27        0.45      2.35 o 
   3  11  10       39.83       48.24      4.14 o 
   4  11  10       93.92       93.06      5.36 o 
   5  11  10       36.62       32.74      3.52 o 
   6  11  10        0.00       -2.19      2.31 o 
   7  11  10       28.78       34.43      3.79 o 
   8  11  10       60.30       58.19      5.44 o 
   1  12  10        4.23        7.74      3.31 o 
   2  12  10        3.83        4.20      2.95 o 
   3  12  10        0.09        3.67      2.71 o 
   4  12  10        5.46        4.29      2.67 o 
   5  12  10       43.43       50.61      4.24 o 
   6  12  10       46.37       46.39      3.99 o 
   7  12  10       14.76       22.91      4.13 o 
  -4 -10  11        0.55        4.57      2.50 o 
  -3 -10  11       53.89       63.31      5.10 o 
  -2 -10  11        3.23        7.77      2.57 o 
  -1 -10  11        5.26        3.81      2.90 o 
   0 -10  11       18.94        8.44      3.27 o 
  -6  -9  11        5.55        6.24      3.01 o 
  -5  -9  11       50.29       59.05      3.16 o 
  -4  -9  11       12.86       13.13      2.13 o 
  -3  -9  11       43.58       41.43      3.54 o 
  -2  -9  11       14.33       15.55      2.55 o 
  -1  -9  11       62.56       64.89      8.11 o 
   0  -9  11        0.04       -2.31      2.44 o 
   1  -9  11       33.13       34.42      3.88 o 
   2  -9  11       15.85       18.60      4.67 o 
  -7  -8  11       25.93       30.11      2.65 o 
  -6  -8  11       12.08       13.20      2.06 o 
  -5  -8  11       54.14       54.93      2.97 o 
  -4  -8  11        0.24        2.91      1.52 o 
  -3  -8  11       66.61       62.54      2.62 o 
  -2  -8  11       13.29       13.49      2.31 o 
  -1  -8  11        3.46        2.44      2.24 o 
   0  -8  11       44.51       41.37      3.92 o 
   1  -8  11       22.60       20.95      2.75 o 
   2  -8  11       62.61       63.55      4.15 o 
   3  -8  11       14.47       18.39      2.89 o 
   4  -8  11        2.69        1.20      2.59 o 
  -7  -7  11       58.77       64.53      4.05 o 
  -6  -7  11       12.33       13.75      1.95 o 
  -5  -7  11       69.40       68.45      2.94 o 
  -4  -7  11       49.12       46.11      2.50 o 
  -3  -7  11        6.57        9.08      1.40 o 
  -2  -7  11        6.87        7.57      1.44 o 
  -1  -7  11        6.38        7.77      1.96 o 
   0  -7  11       12.90       11.80      1.99 o 
   1  -7  11      245.03      255.44      9.43 o 
   2  -7  11       25.52       23.00      2.77 o 
   3  -7  11        6.58        5.27      2.36 o 
   4  -7  11        2.02        0.25      2.04 o 
   5  -7  11       48.63       54.80      6.56 o 
  -8  -6  11        0.36        3.16      1.55 o 
  -7  -6  11        0.17        1.54      1.53 o 
  -6  -6  11        4.63        2.82      1.50 o 
  -5  -6  11        7.21        4.68      1.41 o 
  -4  -6  11       76.51       80.01      2.95 o 
  -3  -6  11       44.37       46.86      2.05 o 
  -2  -6  11        8.52        5.23      1.26 o 
  -1  -6  11      252.61      256.09      5.25 o 
   0  -6  11      217.49      219.49      5.31 o 
   1  -6  11        0.10        3.00      1.72 o 
   2  -6  11      147.89      154.28      6.80 o 
   3  -6  11       38.51       43.68      4.81 o 
   4  -6  11        0.05       -0.59      2.07 o 
   5  -6  11        7.29        5.41      2.71 o 
   6  -6  11        0.67        3.75      3.07 o 
  -8  -5  11        0.74       -0.53      1.37 o 
  -7  -5  11       14.30       15.68      1.85 o 
  -6  -5  11       34.41       38.19      2.42 o 
  -5  -5  11        0.26       -0.40      1.05 o 
  -4  -5  11       14.57       12.28      1.49 o 
  -3  -5  11       50.92       50.05      2.01 o 
  -2  -5  11      649.35      656.10      9.34 o 
  -1  -5  11       83.03       71.60      3.21 o 
   0  -5  11      208.51      204.16      4.48 o 
   1  -5  11      208.63      203.07      5.59 o 
   2  -5  11       34.66       27.96      2.59 o 
   3  -5  11       99.97       98.17      4.54 o 
   4  -5  11       60.73       63.28      3.77 o 
   5  -5  11       13.25       12.78      2.49 o 
   6  -5  11       54.11       59.87      8.42 o 
   7  -5  11       37.57       39.83      4.38 o 
  -8  -4  11        2.19        3.61      1.45 o 
  -7  -4  11       31.16       33.90      2.22 o 
  -6  -4  11       55.40       54.53      2.71 o 
  -5  -4  11       39.81       36.59      1.94 o 
  -4  -4  11      741.47      727.86     10.87 o 
  -3  -4  11      286.54      280.45      4.59 o 
  -2  -4  11       87.41       77.69      2.38 o 
  -1  -4  11      169.42      165.75      3.68 o 
   0  -4  11      222.19      216.47      4.45 o 
   1  -4  11       10.80       12.41      1.48 o 
   2  -4  11       49.25       52.38      2.81 o 
   3  -4  11      267.99      257.19      6.47 o 
   4  -4  11      168.22      172.30      5.31 o 
   5  -4  11        7.59        7.43      3.20 o 
   6  -4  11        1.52        1.64      2.49 o 
   7  -4  11       20.82       27.31      3.67 o 
  -8  -3  11        7.69        7.70      1.67 o 
  -7  -3  11       30.95       25.92      2.12 o 
  -6  -3  11        6.27        8.68      1.53 o 
  -5  -3  11       96.44       91.26      2.93 o 
  -4  -3  11       32.65       31.67      1.80 o 
  -3  -3  11       19.77       14.64      1.27 o 
  -2  -3  11       17.01       14.05      1.00 o 
  -1  -3  11      453.93      431.07      6.37 o 
   0  -3  11       64.06       57.92      2.76 o 
   1  -3  11      134.18      125.23      4.43 o 
   2  -3  11      219.46      228.48      5.05 o 
   3  -3  11       37.92       40.41      2.75 o 
   4  -3  11      109.14      100.11      5.43 o 
   5  -3  11        0.01        3.11      1.67 o 
   6  -3  11       76.22       89.30      6.08 o 
   7  -3  11        1.32        0.04      1.99 o 
   8  -3  11        5.93        8.58      2.71 o 
  -8  -2  11        5.18        5.02      1.67 o 
  -7  -2  11       39.70       34.73      2.34 o 
  -6  -2  11       56.35       62.18      2.94 o 
  -5  -2  11       13.46       19.01      1.56 o 
  -4  -2  11       26.41       21.70      1.59 o 
  -3  -2  11      603.77      582.41      7.44 o 
  -2  -2  11       77.11       78.70      2.06 o 
  -1  -2  11       35.18       44.91      1.71 o 
   0  -2  11        6.66        5.13      1.13 o 
   1  -2  11       23.45       25.49      1.58 o 
   2  -2  11      113.43      117.54      3.28 o 
   3  -2  11       57.19       61.73      2.70 o 
   4  -2  11      933.44      938.14     14.02 o 
   5  -2  11      146.45      146.26      4.27 o 
   6  -2  11       19.51       15.98      5.25 o 
   7  -2  11      124.27      124.17      5.32 o 
   8  -2  11      310.72      323.60     14.25 o 
  -8  -1  11       23.44       23.20      2.39 o 
  -7  -1  11       74.11       78.92      3.42 o 
  -6  -1  11        4.56        7.26      1.65 o 
  -5  -1  11        6.08        1.72      1.15 o 
  -4  -1  11       52.83       43.37      2.12 o 
  -3  -1  11      364.16      392.77      5.72 o 
  -2  -1  11       31.08       45.97      1.74 o 
  -1  -1  11       94.40      110.04      2.21 o 
   0  -1  11      234.40      219.77      3.72 o 
   1  -1  11      269.38      301.23      5.71 o 
   2  -1  11       17.26       14.70      1.78 o 
   3  -1  11      537.32      531.96      9.11 o 
   4  -1  11      611.86      628.44      9.84 o 
   5  -1  11      479.29      504.61     11.76 o 
   6  -1  11      259.05      271.40      6.02 o 
   7  -1  11       94.00       98.01      4.13 o 
   8  -1  11       33.87       36.06      4.28 o 
   9  -1  11       42.25       48.30      5.55 o 
  -8   0  11       25.47       30.21      2.66 o 
  -7   0  11       43.93       42.99      3.03 o 
  -6   0  11       66.74       65.56      2.81 o 
  -5   0  11        5.52        3.22      1.17 o 
  -4   0  11      125.57      124.94      3.36 o 
  -3   0  11      437.18      460.68      6.02 o 
  -2   0  11      777.33      708.11     14.84 o 
  -1   0  11       80.83       90.89      1.98 o 
   0   0  11      115.09      142.76      2.70 o 
   1   0  11      610.52      615.86      9.94 o 
   2   0  11      137.08      157.65      5.10 o 
   3   0  11       34.38       29.33      2.51 o 
   4   0  11       48.55       47.69      2.34 o 
   5   0  11     1287.48     1242.81     19.04 o 
   6   0  11       28.16       30.17      1.95 o 
   7   0  11       70.97       79.32      3.38 o 
   8   0  11        8.22        8.32      1.67 o 
   9   0  11       97.00      101.64      6.75 o 
  -8   1  11        0.45       -0.15      1.88 o 
  -7   1  11        5.14        5.43      1.99 o 
  -6   1  11      120.67      127.15      3.84 o 
  -5   1  11       87.13       82.11      2.91 o 
  -4   1  11       25.66       22.54      1.40 o 
  -3   1  11        1.96        1.40      0.73 o 
  -2   1  11      886.34      936.17     11.30 o 
  -1   1  11       26.67       36.23      1.68 o 
   0   1  11      148.29      169.99      2.83 o 
   1   1  11      417.79      424.76     11.44 o 
   2   1  11      309.59      358.68      5.53 o 
   3   1  11      559.85      494.48      8.46 o 
   4   1  11      140.87      135.00      3.72 o 
   5   1  11      314.64      315.09      5.63 o 
   6   1  11       48.91       50.08      2.23 o 
   7   1  11      401.81      388.93      7.65 o 
   8   1  11       95.60       96.27      3.56 o 
   9   1  11        1.02        4.84      1.99 o 
  10   1  11        5.93        4.01      3.05 o 
  -7   2  11        0.15       -0.24      1.63 o 
  -6   2  11       66.22       71.02      6.14 o 
  -5   2  11      118.95      119.78      3.69 o 
  -4   2  11      304.85      283.04      5.08 o 
  -3   2  11       55.30       57.97      2.39 o 
  -2   2  11      162.50      171.94      3.19 o 
  -1   2  11      486.56      467.50      7.09 o 
   0   2  11      116.76      136.59      4.04 o 
   1   2  11        0.33        0.00      0.55 o 
   2   2  11      830.04      964.56     13.14 o 
   3   2  11       80.34       82.89      2.58 o 
   4   2  11        7.00       15.22      1.38 o 
   5   2  11       16.68       16.95      1.46 o 
   6   2  11     1670.07     1638.39     22.62 o 
   7   2  11       69.99       73.10      5.46 o 
   8   2  11       42.50       42.57      2.41 o 
   9   2  11        1.72       -1.90      1.90 o 
  10   2  11       27.47       34.98      3.06 o 
  -7   3  11        0.04        0.87      1.91 o 
  -6   3  11        0.53        1.25      1.49 o 
  -5   3  11      187.46      189.64      4.55 o 
  -4   3  11      173.04      154.03      4.01 o 
  -3   3  11      660.43      658.23      9.14 o 
  -2   3  11       93.49      104.49      2.64 o 
  -1   3  11      253.63      264.21      4.89 o 
   0   3  11      271.26      287.96      4.84 o 
   1   3  11      147.74      171.70      5.99 o 
   2   3  11      806.31      821.73     14.10 o 
   3   3  11        2.02        4.61      0.97 o 
   4   3  11     1110.64     1126.92     15.96 o 
   5   3  11       56.27       51.43      2.18 o 
   6   3  11      485.87      446.69      7.27 o 
   7   3  11       50.59       51.40      2.50 o 
   8   3  11      144.94      151.15      4.84 o 
   9   3  11       17.02       21.01      4.90 o 
  10   3  11       28.72       29.01      2.69 o 
  -7   4  11       36.35       35.11      6.78 o 
  -6   4  11        4.86        2.77      1.87 o 
  -5   4  11       30.67       29.53      2.22 o 
  -4   4  11      206.74      212.29      5.12 o 
  -3   4  11       82.34       78.61      2.76 o 
  -2   4  11      127.13      126.35      3.56 o 
  -1   4  11        0.31        0.55      1.04 o 
   0   4  11      576.48      615.21     13.11 o 
   1   4  11        4.95        5.31      1.19 o 
   2   4  11        0.03        0.70      0.84 o 
   3   4  11      327.76      386.14      6.92 o 
   4   4  11      478.92      459.63      6.55 o 
   5   4  11      526.95      523.37      8.20 o 
   6   4  11        6.17        1.80      1.06 o 
   7   4  11      208.07      224.81      4.93 o 
   8   4  11      209.34      206.04      5.67 o 
   9   4  11        9.89       12.77      2.16 o 
  10   4  11        7.76       12.42      2.60 o 
  -6   5  11       35.65       41.07      7.71 o 
  -5   5  11        5.93        4.25      2.34 o 
  -4   5  11       11.02       11.52      1.84 o 
  -3   5  11        7.17        8.93      1.63 o 
  -2   5  11      334.61      325.29      6.60 o 
  -1   5  11       26.88       30.38      2.12 o 
   0   5  11      231.82      218.64      4.39 o 
   1   5  11       48.17       47.63      2.13 o 
   2   5  11      308.19      305.65      6.87 o 
   3   5  11      490.65      513.00      8.21 o 
   4   5  11      160.34      160.69      3.79 o 
   5   5  11     1074.30     1091.73     15.53 o 
   6   5  11      507.76      467.16      8.41 o 
   7   5  11      396.72      368.16      6.97 o 
   8   5  11        7.28        7.16      1.76 o 
   9   5  11       34.75       32.55      2.53 o 
  10   5  11       12.44       16.53      2.71 o 
  -5   6  11        0.03       -1.99      1.99 o 
  -4   6  11        6.34        5.03      2.24 o 
  -3   6  11       26.74       31.08      3.43 o 
  -2   6  11      185.18      184.85      5.31 o 
  -1   6  11        0.11        0.23      1.34 o 
   0   6  11       59.38       58.90      3.79 o 
   1   6  11      187.60      192.59      4.57 o 
   2   6  11      303.51      316.01      5.29 o 
   3   6  11      171.23      170.84      4.83 o 
   4   6  11       25.40       22.76      1.62 o 
   5   6  11     1486.01     1451.97     20.29 o 
   6   6  11      457.14      410.00      7.69 o 
   7   6  11        1.32        0.73      1.24 o 
   8   6  11        0.19        0.44      1.44 o 
   9   6  11      161.18      163.48      5.15 o 
  10   6  11       12.20       10.27      2.35 o 
  -5   7  11        2.88        7.77      2.54 o 
  -4   7  11        8.61        9.95      2.60 o 
  -3   7  11      140.34      132.51      8.85 o 
  -2   7  11        2.22        3.00      2.31 o 
  -1   7  11      197.45      195.43      9.26 o 
   0   7  11      118.32      110.40      5.33 o 
   1   7  11      316.96      338.61      7.63 o 
   2   7  11       49.02       57.50      2.91 o 
   3   7  11      784.06      771.17     10.60 o 
   4   7  11        8.48        7.21      1.30 o 
   5   7  11        0.40        2.52      1.20 o 
   6   7  11      219.39      235.31      5.34 o 
   7   7  11      305.53      277.83      5.76 o 
   8   7  11      124.78      110.94      4.43 o 
   9   7  11        9.49        8.35      1.81 o 
  10   7  11       12.52       10.01      3.31 o 
  -4   8  11       12.04        7.53      5.70 o 
  -3   8  11        5.25        6.45      2.71 o 
  -2   8  11       16.66       20.02      3.38 o 
  -1   8  11      327.09      346.13      8.40 o 
   0   8  11        1.07        1.57      1.81 o 
   1   8  11       85.49       83.69      4.08 o 
   2   8  11      221.98      220.03      5.29 o 
   3   8  11      332.75      332.47      5.95 o 
   4   8  11        8.37        9.37      1.15 o 
   5   8  11      792.80      755.52     12.97 o 
   6   8  11      290.32      279.18      6.07 o 
   7   8  11        2.80        5.34      1.43 o 
   8   8  11        1.83        1.85      1.49 o 
   9   8  11        0.00       -0.86      1.60 o 
  10   8  11        2.78        2.56      2.24 o 
  -3   9  11       41.91       47.56      5.10 o 
  -2   9  11       31.67       38.42      4.14 o 
  -1   9  11        0.11       -1.91      1.91 o 
   0   9  11      148.29      160.62      5.62 o 
   1   9  11      125.54      119.27      4.85 o 
   2   9  11        7.25        7.25      2.16 o 
   3   9  11       27.12       24.70      1.85 o 
   4   9  11        4.46        4.52      1.31 o 
   5   9  11        2.79        5.29      1.76 o 
   6   9  11        7.56       12.25      1.91 o 
   7   9  11       60.35       62.67      3.81 o 
   8   9  11       22.71       28.04      2.69 o 
   9   9  11        2.84       -0.56      1.76 o 
  -2  10  11        0.66        0.44      3.07 o 
  -1  10  11       14.09       12.40      2.75 o 
   0  10  11       79.28       77.80      4.54 o 
   1  10  11       12.54        9.21      2.53 o 
   2  10  11        9.92        9.97      2.38 o 
   3  10  11        2.77       -1.00      1.91 o 
   4  10  11        1.29        2.72      1.91 o 
   5  10  11       38.49       45.94      3.20 o 
   6  10  11       56.54       53.89      3.71 o 
   7  10  11       87.01      105.07      8.05 o 
   8  10  11        2.01        3.60      1.99 o 
   9  10  11        1.04       -1.02      2.56 o 
   0  11  11       11.64       12.21      2.84 o 
   1  11  11        1.74        2.65      2.30 o 
   2  11  11       43.28       43.21      4.24 o 
   3  11  11       80.02       85.12     10.33 o 
   4  11  11        1.32        8.82      2.60 o 
   5  11  11        1.18       -0.40      2.24 o 
   6  11  11       31.72       37.53      3.00 o 
   7  11  11       18.34       18.95      3.16 o 
   8  11  11        0.11        3.86      3.25 o 
   2  12  11        8.33       15.47      3.65 o 
   3  12  11        0.15       -2.44      2.44 o 
   4  12  11        1.61        4.93      2.67 o 
   5  12  11        0.36        3.02      2.44 o 
   6  12  11        0.00        3.31      2.44 o 
  -3 -10  12       20.01       17.33      3.06 o 
  -2 -10  12        0.17       -1.76      2.02 o 
  -1 -10  12       20.03       21.75      3.40 o 
  -5  -9  12        3.85        5.99      2.12 o 
  -4  -9  12        1.67       -0.22      1.95 o 
  -3  -9  12       47.63       50.82      4.45 o 
  -2  -9  12       51.12       62.05      6.14 o 
  -1  -9  12        3.40        2.72      2.71 o 
   0  -9  12       49.27       57.47      4.63 o 
   1  -9  12       15.40       19.50      3.67 o 
   2  -9  12        1.25        2.67      2.85 o 
  -6  -8  12        7.49        7.00      1.98 o 
  -5  -8  12       68.68       67.48      3.22 o 
  -4  -8  12       24.44       32.80      2.48 o 
  -3  -8  12        1.50        2.76      1.41 o 
  -2  -8  12        6.03       11.47      2.13 o 
  -1  -8  12        2.89        2.96      2.54 o 
   0  -8  12       92.73      102.20      5.67 o 
   1  -8  12        2.45        5.08      2.80 o 
   2  -8  12       12.89       14.12      2.57 o 
   3  -8  12        0.57       -0.50      2.12 o 
  -7  -7  12        1.57        1.96      1.99 o 
  -6  -7  12       44.20       54.08      3.06 o 
  -5  -7  12        5.77        9.54      1.69 o 
  -4  -7  12        6.19        7.86      1.60 o 
  -3  -7  12       10.93        8.06      1.42 o 
  -2  -7  12       28.70       31.41      2.52 o 
  -1  -7  12        0.61       -0.22      2.08 o 
   0  -7  12      147.34      135.85      5.57 o 
   1  -7  12       22.75       25.67      2.85 o 
   2  -7  12        3.62        3.58      2.12 o 
   3  -7  12       88.62       92.94      4.77 o 
   4  -7  12       13.42        8.75      2.44 o 
   5  -7  12      164.59      178.56      7.46 o 
  -7  -6  12        1.62       -0.29      1.59 o 
  -6  -6  12       10.18        7.92      1.72 o 
  -5  -6  12       14.05       10.64      1.65 o 
  -4  -6  12        0.41        1.58      1.33 o 
  -3  -6  12       14.72       16.95      1.67 o 
  -2  -6  12      135.69      115.26      3.31 o 
  -1  -6  12      112.04      105.77      3.63 o 
   0  -6  12       17.40       17.90      2.30 o 
   1  -6  12      818.97      777.41     14.64 o 
   2  -6  12        8.08        8.32      2.16 o 
   3  -6  12      296.64      324.09      9.43 o 
   4  -6  12        6.62        4.34      2.30 o 
   5  -6  12       85.57       83.65      5.57 o 
   6  -6  12        4.52        4.11      3.20 o 
  -8  -5  12        0.66        0.47      1.65 o 
  -7  -5  12        3.56        4.57      1.96 o 
  -6  -5  12       23.75       23.16      2.17 o 
  -5  -5  12       67.25       69.47      2.73 o 
  -4  -5  12       51.03       54.21      2.50 o 
  -3  -5  12      176.34      173.90      3.64 o 
  -2  -5  12       76.71       70.24      4.53 o 
  -1  -5  12      400.72      380.05      6.72 o 
   0  -5  12       38.76       36.08      2.45 o 
   1  -5  12       74.92       70.86      3.50 o 
   2  -5  12       56.27       55.39      3.31 o 
   3  -5  12      267.67      261.51      6.77 o 
   4  -5  12       69.30       66.94      4.15 o 
   5  -5  12        1.18       -1.12      1.91 o 
   6  -5  12      141.79      153.64      7.10 o 
  -8  -4  12        0.80        2.15      1.55 o 
  -7  -4  12       43.84       43.35      2.74 o 
  -6  -4  12        3.62        4.59      1.53 o 
  -5  -4  12      289.18      311.36      5.77 o 
  -4  -4  12       12.71       11.24      1.93 o 
  -3  -4  12      148.62      145.30      3.08 o 
  -2  -4  12       75.67       62.13      2.44 o 
  -1  -4  12        3.65        1.16      1.19 o 
   0  -4  12       20.91       22.12      1.61 o 
   1  -4  12        3.62        5.89      1.72 o 
   2  -4  12       99.19      101.03      4.09 o 
   3  -4  12        7.41       12.22      2.49 o 
   4  -4  12      674.17      674.06     14.38 o 
   5  -4  12       10.58       11.49      2.85 o 
   6  -4  12       21.44       24.94      3.31 o 
   7  -4  12       20.57       30.18      3.76 o 
  -8  -3  12        0.83        1.14      1.53 o 
  -7  -3  12       74.24       72.31      3.38 o 
  -6  -3  12        3.44        3.30      2.40 o 
  -5  -3  12       59.07       58.02      3.34 o 
  -4  -3  12      245.13      225.51      4.52 o 
  -3  -3  12       86.90       83.07      2.34 o 
  -2  -3  12        2.50        4.69      1.04 o 
  -1  -3  12       80.07       84.22      2.78 o 
   0  -3  12      234.60      234.42      5.42 o 
   1  -3  12        5.83        8.89      1.44 o 
   2  -3  12        9.33        7.10      1.70 o 
   3  -3  12        3.77        5.29      1.76 o 
   4  -3  12      213.54      210.11      5.86 o 
   5  -3  12       38.64       35.58      2.92 o 
   6  -3  12        1.10        3.29      2.14 o 
   7  -3  12       32.41       29.41      3.43 o 
   8  -3  12        2.80       10.21      2.90 o 
  -8  -2  12        0.34        2.06      1.65 o 
  -7  -2  12       10.82       10.87      1.96 o 
  -6  -2  12      232.64      227.10      7.39 o 
  -5  -2  12        2.25        2.60      1.19 o 
  -4  -2  12      164.47      159.72      4.02 o 
  -3  -2  12       54.32       60.12      2.28 o 
  -2  -2  12      193.81      185.49      3.70 o 
  -1  -2  12      220.07      242.99      3.92 o 
   0  -2  12       47.22       55.44      2.77 o 
   1  -2  12      248.89      269.07      5.09 o 
   2  -2  12        0.12        0.77      1.07 o 
   3  -2  12      115.53      123.61      3.43 o 
   4  -2  12       79.45       85.53      3.36 o 
   5  -2  12      247.71      236.06      6.17 o 
   6  -2  12        1.51        1.50      2.70 o 
   7  -2  12       28.80       28.56      3.31 o 
   8  -2  12       18.09       20.26      3.20 o 
  -8  -1  12       12.94       14.00      2.20 o 
  -7  -1  12       51.35       48.91      3.65 o 
  -6  -1  12      218.03      216.04      5.61 o 
  -5  -1  12        7.14       11.43      1.47 o 
  -4  -1  12       20.48       17.42      1.63 o 
  -3  -1  12      200.91      204.43      3.93 o 
  -2  -1  12      136.16      142.97      3.46 o 
  -1  -1  12       24.63       17.75      1.12 o 
   0  -1  12       92.69       79.19      2.93 o 
   1  -1  12      293.68      305.45      5.82 o 
   2  -1  12        9.43       14.00      1.46 o 
   3  -1  12       12.99       14.27      2.15 o 
   4  -1  12        0.59       -0.32      1.60 o 
   5  -1  12      995.82      970.76     14.50 o 
   6  -1  12       12.56       14.15      1.86 o 
   7  -1  12      107.35      109.25      5.50 o 
   8  -1  12        0.87       -2.14      2.14 o 
   9  -1  12        2.48       -3.25      3.25 o 
  -8   0  12       21.70       25.88      2.66 o 
  -7   0  12        4.60        6.38      1.81 o 
  -6   0  12        4.13        5.51      1.42 o 
  -5   0  12      270.65      278.45      5.83 o 
  -4   0  12        0.14        0.26      0.83 o 
  -3   0  12      186.63      165.31      3.06 o 
  -2   0  12        0.23        0.42      0.78 o 
  -1   0  12      618.18      586.38      7.52 o 
   0   0  12      364.38      403.55      6.20 o 
   1   0  12      128.92      139.18      3.25 o 
   2   0  12       16.27       21.42      1.79 o 
   3   0  12      378.72      367.48      6.86 o 
   4   0  12        9.17        8.10      1.47 o 
   5   0  12       32.20       25.03      2.00 o 
   6   0  12        0.03       -0.04      1.23 o 
   7   0  12        6.54        8.92      1.70 o 
   8   0  12       43.66       47.02      3.52 o 
   9   0  12       15.98       15.09      3.49 o 
  -7   1  12       26.43       33.14      3.56 o 
  -6   1  12       31.94       33.10      2.63 o 
  -5   1  12      290.39      278.14      5.82 o 
  -4   1  12       83.57       74.75      2.38 o 
  -3   1  12      147.52      125.81      2.67 o 
  -2   1  12        9.94       13.27      0.99 o 
  -1   1  12      834.69      859.55     11.35 o 
   0   1  12       41.25       40.37      1.44 o 
   1   1  12      799.68      813.30     10.75 o 
   2   1  12      190.98      200.08      3.75 o 
   3   1  12        0.14        0.69      0.92 o 
   4   1  12       25.61       33.44      2.59 o 
   5   1  12        0.87       -1.11      1.11 o 
   6   1  12      257.41      247.84      5.02 o 
   7   1  12      220.28      220.43      5.34 o 
   8   1  12        1.08       -0.49      1.43 o 
   9   1  12        0.65       -1.54      2.77 o 
  -7   2  12        0.23       -1.03      1.78 o 
  -6   2  12        1.18        0.30      1.69 o 
  -5   2  12       12.87       11.11      1.65 o 
  -4   2  12        0.45        1.88      1.03 o 
  -3   2  12      141.10      132.14      3.20 o 
  -2   2  12       99.41       97.07      2.43 o 
  -1   2  12       16.12       22.17      2.12 o 
   0   2  12       14.35       21.58      1.30 o 
   1   2  12      945.24      992.67     14.75 o 
   2   2  12      257.69      269.67      6.37 o 
   3   2  12       58.58       54.45      3.64 o 
   4   2  12      832.39      854.47     19.60 o 
   5   2  12      174.22      161.72      4.66 o 
   6   2  12       69.32       65.02      2.61 o 
   7   2  12       37.09       33.22      2.33 o 
   8   2  12       14.51       15.02      2.86 o 
   9   2  12       23.52       23.63      2.61 o 
  10   2  12        0.00       -4.62      4.62 o 
  -7   3  12        3.04        3.14      1.81 o 
  -6   3  12       19.41       24.27      2.66 o 
  -5   3  12       36.56       40.06      4.62 o 
  -4   3  12       47.84       41.81      3.07 o 
  -3   3  12        4.99        3.39      1.08 o 
  -2   3  12       26.70       29.79      1.69 o 
  -1   3  12       64.70       69.47      1.98 o 
   0   3  12      862.24      877.35     12.33 o 
   1   3  12       69.83       67.86      1.95 o 
   2   3  12     1088.37     1188.22     24.68 o 
   3   3  12        6.59        4.42      1.15 o 
   4   3  12        5.72        1.45      1.04 o 
   5   3  12       82.99       72.22      2.79 o 
   6   3  12       73.66       63.38      2.43 o 
   7   3  12      166.83      155.15      4.18 o 
   8   3  12       19.24       16.81      1.77 o 
   9   3  12       13.07       14.50      2.22 o 
  10   3  12        7.57        2.08      1.87 o 
  -6   4  12        0.26       -0.04      1.88 o 
  -5   4  12       26.67       27.12      2.41 o 
  -4   4  12      368.23      344.98      7.15 o 
  -3   4  12       60.62       58.78      2.86 o 
  -2   4  12      984.65      928.95     13.79 o 
  -1   4  12        9.52        7.76      1.35 o 
   0   4  12       64.54       71.78      2.79 o 
   1   4  12       98.90      107.09      2.93 o 
   2   4  12      400.89      415.45     12.63 o 
   3   4  12       95.74       90.42      4.55 o 
   4   4  12       43.21       51.86      3.54 o 
   5   4  12      139.90      120.16      3.12 o 
   6   4  12       55.11       48.03      2.45 o 
   7   4  12       64.63       58.25      3.98 o 
   8   4  12        3.45        4.08      1.60 o 
   9   4  12       55.87       51.22      4.36 o 
  10   4  12        5.34       10.17      2.16 o 
  -6   5  12       15.36       13.42      3.69 o 
  -5   5  12        4.51        5.32      3.29 o 
  -4   5  12        4.23        4.07      2.82 o 
  -3   5  12       10.52       11.95      1.84 o 
  -2   5  12      114.59       98.91      3.44 o 
  -1   5  12        3.46        1.20      1.34 o 
   0   5  12        5.82        4.59      1.04 o 
   1   5  12        0.55       -0.24      0.52 o 
   2   5  12       88.87       87.35      3.77 o 
   3   5  12       81.01       81.74      2.91 o 
   4   5  12      103.68      115.09      3.13 o 
   5   5  12      127.22      118.51      3.14 o 
   6   5  12      120.73      115.42      3.58 o 
   7   5  12       13.06       12.80      1.96 o 
   8   5  12        0.11        1.70      1.54 o 
   9   5  12        5.46       10.11      1.87 o 
  10   5  12        7.87       12.01      2.49 o 
  -5   6  12        5.99        5.37      2.44 o 
  -4   6  12       18.39       13.44      4.18 o 
  -3   6  12       54.32       56.98      5.03 o 
  -2   6  12        1.00        0.73      1.67 o 
  -1   6  12      156.04      160.51      5.01 o 
   0   6  12       29.67       39.63      2.84 o 
   1   6  12        1.44        0.49      1.38 o 
   2   6  12      112.78      114.22      5.63 o 
   3   6  12      371.52      363.58     12.04 o 
   4   6  12       90.36       89.89      3.07 o 
   5   6  12        8.25       12.35      1.49 o 
   6   6  12        1.40        2.91      1.25 o 
   7   6  12        5.87        5.69      1.34 o 
   8   6  12       23.97       34.29      2.75 o 
   9   6  12       10.10        7.83      1.91 o 
  10   6  12       70.63       77.24      4.86 o 
  -4   7  12        7.84        7.59      2.60 o 
  -3   7  12        0.54       -1.89      2.77 o 
  -2   7  12        1.26        0.92      1.85 o 
  -1   7  12      361.48      338.73      7.94 o 
   0   7  12      113.39      116.22      4.46 o 
   1   7  12       89.32       79.39      3.41 o 
   2   7  12        1.33        3.76      1.76 o 
   3   7  12       34.83       40.21      2.50 o 
   4   7  12       25.17       22.64      2.03 o 
   5   7  12       96.05       96.63      3.10 o 
   6   7  12       89.05       90.75      3.25 o 
   7   7  12      146.56      147.07      4.09 o 
   8   7  12       54.25       56.35      4.63 o 
   9   7  12       45.47       53.80      3.38 o 
  10   7  12        2.50        2.31      2.24 o 
  -4   8  12       14.63       13.98      3.20 o 
  -3   8  12       50.86       56.52      4.50 o 
  -2   8  12        4.57        6.31      2.71 o 
  -1   8  12       15.99       17.38      2.61 o 
   0   8  12      137.39      139.38      5.08 o 
   1   8  12        1.86        3.52      1.87 o 
   2   8  12       58.23       63.21      3.24 o 
   3   8  12      185.50      202.32      4.48 o 
   4   8  12       17.85       16.74      2.61 o 
   5   8  12      177.17      188.49      4.98 o 
   6   8  12        4.01        1.11      1.31 o 
   7   8  12        3.04        4.54      1.48 o 
   8   8  12        3.55        2.45      1.72 o 
   9   8  12        0.07        0.20      1.67 o 
  -3   9  12        0.29        1.65      3.44 o 
  -2   9  12       26.54       31.67      3.92 o 
  -1   9  12        2.38        0.57      2.07 o 
   0   9  12       98.96       95.90      5.87 o 
   1   9  12      120.86      131.85      5.07 o 
   2   9  12       65.44       73.18      4.08 o 
   3   9  12        5.20        4.45      1.75 o 
   4   9  12       69.19       74.15      3.82 o 
   5   9  12       10.09       11.53      2.35 o 
   6   9  12        3.46        3.22      1.59 o 
   7   9  12        1.29        1.99      1.47 o 
   8   9  12        3.22        3.97      1.91 o 
   9   9  12        3.10        4.07      2.07 o 
  -2  10  12        8.39        6.85      3.31 o 
  -1  10  12        0.29        1.10      2.44 o 
   0  10  12       16.33        9.33      2.67 o 
   1  10  12       11.70        4.15      2.38 o 
   2  10  12        8.85       13.87      3.03 o 
   3  10  12       13.78       13.50      2.40 o 
   4  10  12       13.08       10.68      2.35 o 
   5  10  12       54.05       60.61      3.82 o 
   6  10  12        3.18        1.82      2.33 o 
   7  10  12        0.82       -0.95      2.81 o 
   8  10  12        5.84        7.09      3.05 o 
   0  11  12        0.13       -0.29      3.03 o 
   1  11  12       31.86       33.58      3.46 o 
   2  11  12       19.44       18.70      3.44 o 
   3  11  12       99.60      101.55      5.81 o 
   4  11  12        6.18        6.78      2.49 o 
   5  11  12       16.84       16.61      2.61 o 
   6  11  12        1.52        3.53      2.07 o 
   7  11  12        1.82        1.33      2.81 o 
   2  12  12        1.17       -2.60      2.60 o 
   3  12  12       34.29       33.44      4.62 o 
   4  12  12       14.29       14.61      3.20 o 
   5  12  12        8.61       14.36      2.98 o 
   6  12  12        3.28        6.78      2.69 o 
  -4  -9  13        0.10       -2.49      2.49 o 
  -3  -9  13        8.63       10.74      2.69 o 
  -2  -9  13       62.42       64.67      3.63 o 
  -1  -9  13        1.01        4.87      4.64 o 
   0  -9  13        1.71        2.44      2.90 o 
   1  -9  13        9.10        6.93      3.07 o 
  -6  -8  13        6.24        7.76      2.16 o 
  -5  -8  13       28.73       32.13      2.86 o 
  -4  -8  13       17.40       18.09      2.44 o 
  -3  -8  13        0.25       -1.57      1.99 o 
  -2  -8  13       60.81       65.27      5.21 o 
  -1  -8  13       10.29       10.54      3.04 o 
   0  -8  13       83.77       87.30      6.89 o 
   1  -8  13       33.92       34.61      3.83 o 
   2  -8  13       24.23       19.14      3.92 o 
   3  -8  13        3.65       -1.33      3.83 o 
  -6  -7  13        3.88        4.10      1.75 o 
  -5  -7  13        0.52        1.61      1.81 o 
  -4  -7  13        4.07        4.48      1.69 o 
  -3  -7  13        1.01       -0.44      1.24 o 
  -2  -7  13       30.55       29.00      2.14 o 
  -1  -7  13      113.28      105.87      4.99 o 
   0  -7  13       63.89       75.45      4.86 o 
   1  -7  13        0.67       -0.37      1.96 o 
   2  -7  13        0.23        1.46      2.76 o 
   3  -7  13       18.99       20.37      3.00 o 
   4  -7  13        2.83        2.92      2.27 o 
  -7  -6  13        5.06        4.55      2.04 o 
  -6  -6  13        1.86       -0.01      1.59 o 
  -5  -6  13       37.10       34.24      2.32 o 
  -4  -6  13       28.05       34.29      2.29 o 
  -3  -6  13       76.91       82.43      2.74 o 
  -2  -6  13        1.74        2.62      1.30 o 
  -1  -6  13      172.21      178.65      5.88 o 
   0  -6  13       15.10       14.08      2.23 o 
   1  -6  13      345.02      357.31      8.31 o 
   2  -6  13       35.08       36.93      3.08 o 
   3  -6  13       25.91       30.50      3.06 o 
   4  -6  13        0.87       -0.14      2.19 o 
   5  -6  13       76.68       82.20      9.64 o 
  -7  -5  13        0.03        0.95      1.65 o 
  -6  -5  13       64.17       70.59      3.68 o 
  -5  -5  13       12.83        9.99      1.60 o 
  -4  -5  13       71.00       70.74      2.91 o 
  -3  -5  13      382.09      370.53      6.09 o 
  -2  -5  13        0.15        1.49      1.17 o 
  -1  -5  13       97.31       91.71      3.70 o 
   0  -5  13      278.24      260.45      5.88 o 
   1  -5  13      223.66      199.97      5.52 o 
   2  -5  13       32.81       28.87      2.75 o 
   3  -5  13       81.46       77.52      4.08 o 
   4  -5  13        2.08       -0.81      2.07 o 
   5  -5  13        0.05        0.55      2.12 o 
   6  -5  13       76.14       76.93      5.45 o 
  -7  -4  13       18.36       19.51      2.30 o 
  -6  -4  13        5.07        5.47      1.67 o 
  -5  -4  13      135.35      129.99      3.54 o 
  -4  -4  13       60.21       61.34      2.67 o 
  -3  -4  13        0.28       -0.96      0.98 o 
  -2  -4  13      232.52      224.35      4.29 o 
  -1  -4  13      220.54      196.50      3.97 o 
   0  -4  13      180.48      189.72      4.34 o 
   1  -4  13        6.04        7.34      1.81 o 
   2  -4  13      310.52      293.91      7.24 o 
   3  -4  13       21.03       21.30      2.47 o 
   4  -4  13      309.26      305.86      9.43 o 
   5  -4  13       13.66       17.18      3.14 o 
   6  -4  13       91.97       99.69      5.70 o 
   7  -4  13        5.33        9.55      3.07 o 
  -8  -3  13        4.44        4.32      1.76 o 
  -7  -3  13        0.60        2.11      1.69 o 
  -6  -3  13       12.89       14.80      1.91 o 
  -5  -3  13       32.54       34.54      2.29 o 
  -4  -3  13       19.51       22.08      1.84 o 
  -3  -3  13       55.42       45.76      1.81 o 
  -2  -3  13      799.49      778.77     10.61 o 
  -1  -3  13       45.66       58.61      2.04 o 
   0  -3  13      212.91      189.70      4.38 o 
   1  -3  13        4.56        3.61      1.24 o 
   2  -3  13       23.98       27.18      2.50 o 
   3  -3  13      120.47      124.68      4.90 o 
   4  -3  13      187.38      184.20      5.52 o 
   5  -3  13       77.53       71.42      3.84 o 
   6  -3  13        8.16        8.63      2.49 o 
   7  -3  13       16.67        8.09      2.80 o 
   8  -3  13        4.73       12.21      3.16 o 
  -8  -2  13        0.04        2.68      1.70 o 
  -7  -2  13        2.22        5.82      1.72 o 
  -6  -2  13        0.05        2.04      1.51 o 
  -5  -2  13       37.03       42.96      2.34 o 
  -4  -2  13      420.27      392.33      7.42 o 
  -3  -2  13       32.12       27.59      1.58 o 
  -2  -2  13       44.70       53.48      2.01 o 
  -1  -2  13       86.43       78.37      2.17 o 
   0  -2  13      586.06      566.95      8.95 o 
   1  -2  13       33.14       24.39      1.68 o 
   2  -2  13       13.09       14.50      1.62 o 
   3  -2  13      113.99      119.86      4.22 o 
   4  -2  13       24.84       34.12      2.77 o 
   5  -2  13        4.78        7.38      1.99 o 
   6  -2  13       21.96       25.14      3.81 o 
   7  -2  13       84.72       83.81      5.09 o 
   8  -2  13       14.91       13.30      3.04 o 
  -8  -1  13       13.06       16.89      2.58 o 
  -7  -1  13       26.94       37.45      2.87 o 
  -6  -1  13       80.61       78.29      3.68 o 
  -5  -1  13       19.08       21.00      2.78 o 
  -4  -1  13       78.88       95.41      4.76 o 
  -3  -1  13      101.73      120.05      2.91 o 
  -2  -1  13       49.34       43.59      1.83 o 
  -1  -1  13      484.73      465.81      6.34 o 
   0  -1  13      268.04      280.03      4.92 o 
   1  -1  13       30.13       29.44      1.86 o 
   2  -1  13        0.03       -0.56      1.05 o 
   3  -1  13      461.19      450.39     12.82 o 
   4  -1  13      460.66      454.50      8.56 o 
   5  -1  13      362.97      367.14      9.79 o 
   6  -1  13       26.21       20.71      2.44 o 
   7  -1  13      123.74      120.59      6.60 o 
   8  -1  13        1.09       -0.03      2.24 o 
   9  -1  13       13.92       11.21      3.69 o 
  -7   0  13       20.42       18.26      2.40 o 
  -6   0  13       11.55       17.02      1.84 o 
  -5   0  13        7.58        6.91      1.50 o 
  -4   0  13        0.48       -0.47      0.84 o 
  -3   0  13      179.32      171.62      3.67 o 
  -2   0  13       49.58       48.79      1.86 o 
  -1   0  13       83.15       95.59      2.20 o 
   0   0  13        0.24       -0.03      0.73 o 
   1   0  13      400.79      383.43      6.20 o 
   2   0  13      441.34      446.26      7.43 o 
   3   0  13      207.57      186.35      4.84 o 
   4   0  13       18.93       18.19      1.67 o 
   5   0  13      448.63      441.15      8.34 o 
   6   0  13       32.72       35.30      2.33 o 
   7   0  13        4.04        0.22      2.09 o 
   8   0  13       36.00       41.59      3.63 o 
   9   0  13        1.64       -1.23      3.05 o 
  -7   1  13        4.97        1.81      2.67 o 
  -6   1  13        9.29        8.60      1.70 o 
  -5   1  13       10.00       11.60      1.70 o 
  -4   1  13        5.37        4.93      1.06 o 
  -3   1  13      278.99      285.67      5.19 o 
  -2   1  13       43.41       44.92      1.63 o 
  -1   1  13       62.54       76.39      2.20 o 
   0   1  13      188.99      178.37      3.13 o 
   1   1  13      603.43      550.10      7.81 o 
   2   1  13        3.43        3.01      1.13 o 
   3   1  13      375.82      392.85      7.31 o 
   4   1  13      113.89      116.67      3.51 o 
   5   1  13      142.65      138.14      4.87 o 
   6   1  13      146.03      145.70      3.87 o 
   7   1  13       44.01       35.28      2.69 o 
   8   1  13      137.53      130.71      5.07 o 
   9   1  13        0.00       -3.70      3.70 o 
  -7   2  13       13.91       12.77      3.59 o 
  -6   2  13       17.10       18.45      2.38 o 
  -5   2  13       10.83       16.79      1.93 o 
  -4   2  13        1.25        3.03      1.07 o 
  -3   2  13      129.75      127.88      3.22 o 
  -2   2  13       27.83       35.66      1.75 o 
  -1   2  13       93.31       83.13      2.34 o 
   0   2  13      482.69      536.13      7.68 o 
   1   2  13       42.16       34.88      1.70 o 
   2   2  13     1367.35     1351.92     16.27 o 
   3   2  13        0.00       -0.20      0.87 o 
   4   2  13       17.41       14.05      2.23 o 
   5   2  13       73.87       66.11      2.65 o 
   6   2  13      714.75      708.22     10.99 o 
   7   2  13       20.89       17.61      1.91 o 
   8   2  13        0.08        0.86      1.70 o 
   9   2  13       47.13       41.88      4.56 o 
  10   2  13        0.19       -2.88      6.17 o 
  -6   3  13       10.00       11.43      2.16 o 
  -5   3  13       60.45       68.66      3.77 o 
  -4   3  13        0.02       -0.06      1.21 o 
  -3   3  13        0.07        0.22      1.09 o 
  -2   3  13      392.53      422.79      6.49 o 
  -1   3  13      271.12      260.32      4.50 o 
   0   3  13      773.01      765.10     10.41 o 
   1   3  13      255.43      243.49      4.44 o 
   2   3  13       81.74       61.64      4.14 o 
   3   3  13        0.88        0.35      1.00 o 
   4   3  13      154.72      161.74      3.71 o 
   5   3  13      206.27      204.37      4.41 o 
   6   3  13       99.09       77.70      2.79 o 
   7   3  13      336.56      317.80      6.59 o 
   8   3  13        0.00       -0.69      1.28 o 
   9   3  13       18.22       15.39      2.30 o 
  10   3  13        1.38        1.14      2.81 o 
  -6   4  13       27.42       27.99      4.13 o 
  -5   4  13        2.55        4.69      1.87 o 
  -4   4  13      267.15      282.34      6.40 o 
  -3   4  13       25.86       25.36      2.06 o 
  -2   4  13       92.44       94.09      3.12 o 
  -1   4  13       26.80       20.46      1.65 o 
   0   4  13        1.01        0.72      0.93 o 
   1   4  13      146.43      168.35      4.06 o 
   2   4  13       88.29      103.33      3.27 o 
   3   4  13      608.67      574.31     10.79 o 
   4   4  13       48.80       45.64      2.17 o 
   5   4  13        4.32        2.72      1.03 o 
   6   4  13        0.01       -0.94      1.04 o 
   7   4  13      459.00      422.21      8.07 o 
   8   4  13        1.89        1.17      1.31 o 
   9   4  13        7.43        8.82      1.99 o 
  10   4  13       19.67       20.18      2.69 o 
  -6   5  13        3.85        4.89      5.24 o 
  -5   5  13       26.40       31.10      4.44 o 
  -4   5  13        1.36        0.04      1.85 o 
  -3   5  13      178.72      172.30      6.03 o 
  -2   5  13       61.47       57.90      2.96 o 
  -1   5  13        1.24        1.76      1.29 o 
   0   5  13       32.67       33.29      1.95 o 
   1   5  13       51.65       50.53      5.18 o 
   2   5  13        0.29        0.76      1.16 o 
   3   5  13      233.21      221.62      4.68 o 
   4   5  13       39.99       45.00      2.67 o 
   5   5  13       57.95       52.87      2.53 o 
   6   5  13        9.55        9.10      1.77 o 
   7   5  13       60.48       63.71      3.02 o 
   8   5  13       20.25       23.31      2.44 o 
   9   5  13       11.44       15.51      2.22 o 
  10   5  13       14.19       14.77      2.86 o 
  -5   6  13       16.88       17.58      2.98 o 
  -4   6  13       10.61       10.98      2.73 o 
  -3   6  13       26.20       28.02      3.20 o 
  -2   6  13       23.23       23.66      2.44 o 
  -1   6  13        0.12       -0.67      1.67 o 
   0   6  13        1.54        2.77      1.85 o 
   1   6  13       94.01       92.20      3.51 o 
   2   6  13      161.56      165.71      4.93 o 
   3   6  13       15.22       14.50      1.72 o 
   4   6  13      397.68      384.12      6.83 o 
   5   6  13      161.01      160.14      5.59 o 
   6   6  13       30.46       27.43      2.10 o 
   7   6  13       10.47        6.26      1.53 o 
   8   6  13       64.19       63.42      3.68 o 
   9   6  13        0.85        0.29      1.76 o 
  10   6  13       24.56       32.48      4.75 o 
  -4   7  13        0.05        1.36      2.35 o 
  -3   7  13       15.64       16.18      3.23 o 
  -2   7  13        6.64       10.11      2.60 o 
  -1   7  13       17.91       15.94      2.47 o 
   0   7  13       20.29       18.84      2.44 o 
   1   7  13        4.50        6.66      1.65 o 
   2   7  13       18.33       14.69      2.16 o 
   3   7  13        3.14        3.57      1.81 o 
   4   7  13      464.69      456.15      8.52 o 
   5   7  13      141.10      142.12      3.76 o 
   6   7  13       96.49       94.16      3.49 o 
   7   7  13        5.87        3.60      1.43 o 
   8   7  13        1.48        2.50      1.72 o 
   9   7  13       33.33       42.08      3.11 o 
  10   7  13       20.15       24.32      3.31 o 
  -3   8  13        6.91        8.34      2.80 o 
  -2   8  13       34.30       28.37      3.56 o 
  -1   8  13        2.21        0.67      1.94 o 
   0   8  13       11.21        7.03      2.44 o 
   1   8  13       21.47       22.47      3.46 o 
   2   8  13      239.29      224.13      5.57 o 
   3   8  13       54.24       45.84      3.08 o 
   4   8  13        9.49        4.57      1.91 o 
   5   8  13       92.65       92.66      4.60 o 
   6   8  13       13.25       14.74      2.28 o 
   7   8  13       32.66       39.06      2.50 o 
   8   8  13        1.02        2.52      1.81 o 
   9   8  13        2.57       -0.35      1.76 o 
  -2   9  13       30.73       28.25      3.79 o 
  -1   9  13        1.84       -2.05      2.05 o 
   0   9  13      125.20      128.10      7.57 o 
   1   9  13        1.96        1.37      2.22 o 
   2   9  13        4.39        3.82      1.99 o 
   3   9  13       10.37       11.36      2.03 o 
   4   9  13       98.59      110.76     11.72 o 
   5   9  13       62.37       60.14      4.44 o 
   6   9  13        8.73        6.47      2.08 o 
   7   9  13       32.88       39.92      3.16 o 
   8   9  13        5.80        2.67      2.14 o 
   9   9  13        4.53        9.06      5.62 o 
  -1  10  13        8.57        7.86      5.70 o 
   0  10  13        6.79        7.37      2.50 o 
   1  10  13        0.82        1.29      2.22 o 
   2  10  13        5.56        6.97      2.30 o 
   3  10  13       34.43       39.43      3.79 o 
   4  10  13       44.17       36.23      3.23 o 
   5  10  13        4.16        6.59      2.19 o 
   6  10  13       26.71       36.79      3.52 o 
   7  10  13       19.43       23.14      3.85 o 
   8  10  13       22.85       27.86      4.36 o 
   0  11  13        8.79        7.10      2.87 o 
   1  11  13       23.72       27.48      3.31 o 
   2  11  13        6.83       16.30      3.27 o 
   3  11  13        4.33        7.61      2.85 o 
   4  11  13       23.63       30.27      3.56 o 
   5  11  13       64.73       73.63      4.35 o 
   6  11  13        4.76        2.72      1.99 o 
   7  11  13        0.12        2.77      3.05 o 
   3  12  13       34.14       26.52      3.79 o 
   4  12  13        0.02        1.07      2.80 o 
   5  12  13       34.70       34.43      3.79 o 
  -3  -9  14       10.32        9.17      2.69 o 
  -2  -9  14        1.87        2.13      2.31 o 
  -1  -9  14        2.88       -3.53      3.53 o 
   0  -9  14       18.23       20.20      4.10 o 
  -5  -8  14       34.96       37.26      3.04 o 
  -4  -8  14        0.78        2.06      1.73 o 
  -3  -8  14        7.51        3.56      2.22 o 
  -2  -8  14        4.37        6.08      1.93 o 
  -1  -8  14       55.27       60.43      4.54 o 
   0  -8  14        3.47        2.38      2.71 o 
   1  -8  14      131.80      124.18      6.89 o 
   2  -8  14        0.60       -0.53      2.71 o 
  -6  -7  14        9.26        9.23      2.12 o 
  -5  -7  14        8.80        7.21      1.95 o 
  -4  -7  14        7.46        7.64      1.72 o 
  -3  -7  14       17.57       16.12      2.07 o 
  -2  -7  14        3.16        2.40      1.72 o 
  -1  -7  14        0.43        0.36      2.17 o 
   0  -7  14       25.86       15.32      3.07 o 
   1  -7  14       11.00       14.97      3.07 o 
   2  -7  14        2.17        0.62      2.07 o 
   3  -7  14        1.18        0.22      2.17 o 
   4  -7  14        3.45        8.00      2.75 o 
  -6  -6  14        2.52        4.34      1.84 o 
  -5  -6  14        4.21        3.57      1.67 o 
  -4  -6  14        0.15        0.61      1.65 o 
  -3  -6  14        4.85        7.58      1.38 o 
  -2  -6  14        4.02        2.72      1.42 o 
  -1  -6  14        0.29        4.56      2.08 o 
   0  -6  14       21.05       19.48      2.95 o 
   1  -6  14        1.22        1.33      1.99 o 
   2  -6  14        0.60        3.53      2.07 o 
   3  -6  14        0.04        1.42      2.19 o 
   4  -6  14       31.57       30.80      4.18 o 
   5  -6  14        0.00        0.31      2.80 o 
  -7  -5  14       30.27       32.07      2.71 o 
  -6  -5  14        0.24        2.37      1.81 o 
  -5  -5  14      117.66      131.79      3.93 o 
  -4  -5  14        3.70        5.24      1.51 o 
  -3  -5  14       31.76       32.72      1.91 o 
  -2  -5  14        0.02        0.29      1.12 o 
  -1  -5  14        3.42        7.60      1.53 o 
   0  -5  14       61.35       63.36      3.35 o 
   1  -5  14       42.11       44.25      3.20 o 
   2  -5  14      399.62      376.31     11.10 o 
   3  -5  14       14.60       17.51      2.66 o 
   4  -5  14       23.92       20.13      2.90 o 
   5  -5  14        2.14        2.66      2.38 o 
   6  -5  14        2.86        0.73      3.32 o 
  -7  -4  14        4.56        7.29      2.76 o 
  -6  -4  14        2.11        4.32      1.76 o 
  -5  -4  14        4.92        5.57      1.74 o 
  -4  -4  14        0.19       -0.44      1.20 o 
  -3  -4  14       70.17       70.33      2.98 o 
  -2  -4  14       29.36       32.99      1.93 o 
  -1  -4  14        2.23        1.64      1.08 o 
   0  -4  14       64.04       63.53      2.75 o 
   1  -4  14        1.43       -1.23      1.67 o 
   2  -4  14      120.16      121.50      4.98 o 
   3  -4  14       17.62       19.46      2.61 o 
   4  -4  14        7.09        6.91      2.38 o 
   5  -4  14       49.65       52.34      4.03 o 
   6  -4  14        0.78       -2.35      2.35 o 
   7  -4  14       12.11       17.09      3.43 o 
  -7  -3  14        0.92        0.85      1.65 o 
  -6  -3  14        0.58        1.21      1.69 o 
  -5  -3  14       21.04       15.60      2.02 o 
  -4  -3  14       26.04       27.98      1.91 o 
  -3  -3  14       26.79       26.73      1.63 o 
  -2  -3  14      315.69      330.09      5.54 o 
  -1  -3  14        4.27        3.89      1.08 o 
   0  -3  14       14.31        9.78      1.42 o 
   1  -3  14        0.71        3.20      1.35 o 
   2  -3  14       26.83       26.09      2.50 o 
   3  -3  14      755.94      764.78     14.49 o 
   4  -3  14        4.37        1.09      1.99 o 
   5  -3  14        0.18        0.95      1.99 o 
   6  -3  14       28.95       33.40      3.75 o 
   7  -3  14       67.49       70.60      5.07 o 
  -7  -2  14        0.66        1.09      1.67 o 
  -6  -2  14        4.55        4.44      1.65 o 
  -5  -2  14       43.36       38.82      2.42 o 
  -4  -2  14        2.54        2.84      1.38 o 
  -3  -2  14        2.78        2.04      0.92 o 
  -2  -2  14      228.44      227.56      4.22 o 
  -1  -2  14        2.80        2.64      0.95 o 
   0  -2  14       37.59       37.00      1.81 o 
   1  -2  14      257.55      270.56      5.43 o 
   2  -2  14        7.09        4.75      1.50 o 
   3  -2  14      705.41      690.88     14.51 o 
   4  -2  14        6.85        2.89      1.99 o 
   5  -2  14      124.42      130.72      5.25 o 
   6  -2  14      180.66      187.04      7.90 o 
   7  -2  14        1.65        2.65      2.51 o 
   8  -2  14       32.82       29.96      3.79 o 
  -7  -1  14        6.59        9.99      2.04 o 
  -6  -1  14        5.44        2.75      1.67 o 
  -5  -1  14        7.41        4.56      1.38 o 
  -4  -1  14       11.01        8.78      1.53 o 
  -3  -1  14       51.86       52.12      3.58 o 
  -2  -1  14        4.48        3.97      0.95 o 
  -1  -1  14      290.68      279.57      4.41 o 
   0  -1  14      202.02      179.90      3.80 o 
   1  -1  14      199.86      204.31      4.62 o 
   2  -1  14       49.29       58.49      3.00 o 
   3  -1  14      118.73      108.63      3.84 o 
   4  -1  14     1067.33     1053.34     18.42 o 
   5  -1  14      162.94      157.86      4.93 o 
   6  -1  14      111.92      111.03      5.37 o 
   7  -1  14        7.99        6.58      2.49 o 
   8  -1  14       36.01       38.74      3.63 o 
  -7   0  14       41.34       48.03      3.34 o 
  -6   0  14        3.64        3.37      1.65 o 
  -5   0  14       23.93       25.39      2.00 o 
  -4   0  14        0.01        0.24      1.19 o 
  -3   0  14       64.05       54.48      3.31 o 
  -2   0  14      112.84       98.80      2.63 o 
  -1   0  14      483.25      481.89      6.57 o 
   0   0  14      212.93      233.53      3.88 o 
   1   0  14       29.27       28.76      1.60 o 
   2   0  14     1856.80     1897.82     27.99 o 
   3   0  14      125.26      138.63      3.89 o 
   4   0  14      241.99      212.01      5.55 o 
   5   0  14       14.55       12.37      2.07 o 
   6   0  14      534.60      527.50     10.56 o 
   7   0  14        0.45        1.44      2.14 o 
   8   0  14       17.28       14.63      4.03 o 
   9   0  14        0.73        1.15      3.25 o 
  -7   1  14       46.91       41.01      3.21 o 
  -6   1  14       30.54       33.53      2.36 o 
  -5   1  14        0.46        1.64      1.39 o 
  -4   1  14      162.58      145.43      3.39 o 
  -3   1  14       56.07       58.34      2.99 o 
  -2   1  14        2.17        4.07      0.91 o 
  -1   1  14      320.68      320.71      5.21 o 
   0   1  14      372.81      396.97      8.32 o 
   1   1  14       40.59       49.76      2.51 o 
   2   1  14     1028.12      969.50     16.80 o 
   3   1  14       66.73       66.20      2.63 o 
   4   1  14       45.43       45.88      3.16 o 
   5   1  14       36.49       39.53      3.17 o 
   6   1  14      126.07      115.33      5.55 o 
   7   1  14       27.03       26.24      2.95 o 
   8   1  14       97.57      111.18      5.26 o 
   9   1  14       14.64       13.57      3.69 o 
  -7   2  14        0.04        0.88      1.95 o 
  -6   2  14       38.21       47.28      3.29 o 
  -5   2  14        0.00       -1.34      1.34 o 
  -4   2  14      135.21      137.36      3.44 o 
  -3   2  14       42.24       45.75      4.09 o 
  -2   2  14      151.34      142.94      3.18 o 
  -1   2  14       29.18       36.69      2.03 o 
   0   2  14     1947.48     1900.10     25.16 o 
   1   2  14      141.32      129.91      3.13 o 
   2   2  14       98.04       92.81      3.11 o 
   3   2  14      652.12      688.54     11.53 o 
   4   2  14       12.46       14.92      1.80 o 
   5   2  14        3.86        3.26      1.30 o 
   6   2  14       55.30       48.14      2.42 o 
   7   2  14      100.71       97.39      3.60 o 
   8   2  14        2.90       -1.16      1.88 o 
   9   2  14        3.68        4.01      3.05 o 
  -6   3  14        3.54        2.55      1.76 o 
  -5   3  14        6.62        3.35      1.60 o 
  -4   3  14       14.65       15.92      1.62 o 
  -3   3  14        0.23        1.62      1.29 o 
  -2   3  14      647.80      619.94      8.92 o 
  -1   3  14      423.30      430.78      6.17 o 
   0   3  14      427.06      428.57      6.55 o 
   1   3  14      434.11      459.13      7.75 o 
   2   3  14       76.45       82.99      3.12 o 
   3   3  14      285.58      280.61      5.93 o 
   4   3  14        3.27        6.34      1.41 o 
   5   3  14       96.84      108.19      3.16 o 
   6   3  14       19.72       17.76      2.21 o 
   7   3  14       14.36       17.67      1.86 o 
   8   3  14        9.15        9.25      1.67 o 
   9   3  14       21.98       32.32      8.32 o 
  -6   4  14       18.74       21.74      4.01 o 
  -5   4  14        2.30        5.27      2.81 o 
  -4   4  14      127.38      120.12      4.54 o 
  -3   4  14      456.69      445.81      8.63 o 
  -2   4  14       58.95       58.56      2.69 o 
  -1   4  14      490.16      471.41      6.70 o 
   0   4  14      180.15      169.49      3.43 o 
   1   4  14      472.54      498.53      7.82 o 
   2   4  14        0.01        1.58      0.81 o 
   3   4  14        4.50        0.70      0.89 o 
   4   4  14        8.82       10.31      1.53 o 
   5   4  14       26.55       24.31      2.11 o 
   6   4  14        5.64        4.73      1.47 o 
   7   4  14        0.37        0.00      1.60 o 
   8   4  14       46.44       47.70      2.73 o 
   9   4  14       51.19       49.57      4.85 o 
  10   4  14       13.92       14.51      3.49 o 
  -5   5  14       22.37       22.88      3.92 o 
  -4   5  14       12.79       12.86      2.61 o 
  -3   5  14       14.12       16.23      2.60 o 
  -2   5  14       81.58       77.67      3.70 o 
  -1   5  14      869.88      847.97     15.41 o 
   0   5  14        0.29       -1.38      1.38 o 
   1   5  14      329.49      316.61      7.16 o 
   2   5  14       23.49       26.50      2.38 o 
   3   5  14      107.39      108.16      3.22 o 
   4   5  14      283.78      263.29      6.60 o 
   5   5  14        6.07        8.69      1.36 o 
   6   5  14       74.50       82.53      3.87 o 
   7   5  14       39.90       31.02      2.27 o 
   8   5  14       17.59       18.45      1.87 o 
   9   5  14        0.21        3.54      1.91 o 
  10   5  14       40.33       46.23      5.86 o 
  -5   6  14        1.43       -2.81      2.81 o 
  -4   6  14       22.88       14.25      2.80 o 
  -3   6  14       22.13       28.08      3.86 o 
  -2   6  14       15.88       20.37      2.95 o 
  -1   6  14      337.49      332.97      7.86 o 
   0   6  14       17.90       17.89      2.16 o 
   1   6  14       49.92       40.12      2.84 o 
   2   6  14      498.86      519.40     10.68 o 
   3   6  14       34.82       27.89      2.53 o 
   4   6  14        0.46        3.63      1.34 o 
   5   6  14      109.83       92.92      3.12 o 
   6   6  14      119.82      111.54      4.99 o 
   7   6  14        6.00        6.66      1.68 o 
   8   6  14        9.34        7.33      1.80 o 
   9   6  14        6.64        7.26      1.99 o 
  10   6  14        9.33       15.19      2.85 o 
  -4   7  14        0.05       -2.06      2.44 o 
  -3   7  14       24.59       23.59      3.43 o 
  -2   7  14       36.93       40.57      3.67 o 
  -1   7  14        5.56        7.74      2.77 o 
   0   7  14      655.56      653.36     12.95 o 
   1   7  14       39.30       42.85      2.70 o 
   2   7  14      302.71      293.46      7.24 o 
   3   7  14        1.38        1.32      1.76 o 
   4   7  14      532.62      511.09     13.17 o 
   5   7  14       29.20       29.31      2.61 o 
   6   7  14       13.66       11.68      1.99 o 
   7   7  14       28.09       29.37      2.32 o 
   8   7  14        4.48        0.48      1.60 o 
   9   7  14        5.51        2.81      1.87 o 
  -3   8  14       10.67       11.99      3.07 o 
  -2   8  14        3.56        4.52      2.85 o 
  -1   8  14        0.02        3.42      2.22 o 
   0   8  14      603.89      614.29     12.64 o 
   1   8  14        4.48        5.09      2.04 o 
   2   8  14      119.42      125.04      4.27 o 
   3   8  14       75.92       69.71      3.82 o 
   4   8  14        8.75        8.98      1.91 o 
   5   8  14        0.21        0.65      2.46 o 
   6   8  14        7.76        6.78      2.08 o 
   7   8  14       97.53       83.89      4.34 o 
   8   8  14        0.49        3.42      2.81 o 
   9   8  14       16.13       14.47      3.69 o 
  -2   9  14       28.64       34.32      4.02 o 
  -1   9  14        6.48        7.97      3.07 o 
   0   9  14        8.74        9.74      2.69 o 
   1   9  14      514.44      527.63     11.56 o 
   2   9  14       34.35       44.20      3.46 o 
   3   9  14       19.32       14.64      2.21 o 
   4   9  14       36.38       33.27      3.40 o 
   5   9  14       29.17       26.86      3.16 o 
   6   9  14        1.52        0.39      1.95 o 
   7   9  14        4.36        4.32      2.08 o 
   8   9  14        0.13       -1.85      2.62 o 
   9   9  14        0.93       -1.76      2.81 o 
  -1  10  14       38.04       34.91      4.50 o 
   0  10  14       19.06       10.95      3.38 o 
   1  10  14      117.52      121.33      5.39 o 
   2  10  14        2.10        1.37      2.12 o 
   3  10  14        6.15        7.15      2.71 o 
   4  10  14       11.06       11.44      2.48 o 
   5  10  14       52.20       59.81      4.38 o 
   6  10  14        0.21       -1.88      1.88 o 
   7  10  14       14.48       14.78      3.06 o 
   8  10  14        6.30       -1.94      2.81 o 
   1  11  14       20.01       17.42      3.06 o 
   2  11  14        3.49        4.43      2.71 o 
   3  11  14       15.53       26.08      5.04 o 
   4  11  14        0.09       -0.41      2.49 o 
   5  11  14       10.21       10.64      2.47 o 
   6  11  14        2.69        2.35      2.12 o 
   7  11  14        4.11        7.80      3.69 o 
  -4  -8  15        0.42       -0.18      2.30 o 
  -3  -8  15       29.81       34.60      3.94 o 
  -2  -8  15        4.87        3.69      1.96 o 
  -1  -8  15       35.10       37.95      3.88 o 
   0  -8  15       15.12       16.09      3.27 o 
   1  -8  15        5.81        6.26      3.07 o 
   2  -8  15        7.46        4.89      3.31 o 
  -5  -7  15       25.32       27.45      3.24 o 
  -4  -7  15       10.35        6.81      1.88 o 
  -3  -7  15        0.43       -0.54      2.07 o 
  -2  -7  15       45.61       42.34      2.88 o 
  -1  -7  15       56.13       58.93      4.35 o 
   0  -7  15        6.71        6.75      2.80 o 
   1  -7  15       25.03       22.23      3.43 o 
   2  -7  15       12.01       23.73      8.50 o 
   3  -7  15       86.00       88.02      5.01 o 
  -6  -6  15       11.38       11.24      2.15 o 
  -5  -6  15        5.69        7.38      1.98 o 
  -4  -6  15       14.99       18.71      2.03 o 
  -3  -6  15       21.77       24.44      2.28 o 
  -2  -6  15       70.17       64.31      3.81 o 
  -1  -6  15       51.73       44.10      3.83 o 
   0  -6  15        1.57        7.16      2.44 o 
   1  -6  15        5.97        6.81      2.71 o 
   2  -6  15      180.74      176.00      5.91 o 
   3  -6  15        7.90        8.51      2.38 o 
   4  -6  15       36.10       33.05      3.75 o 
  -6  -5  15        5.81        3.40      1.87 o 
  -5  -5  15        1.83        2.13      1.63 o 
  -4  -5  15      117.90      112.95      5.81 o 
  -3  -5  15       33.52       34.44      2.00 o 
  -2  -5  15        0.04        1.71      1.26 o 
  -1  -5  15      134.51      130.96      5.16 o 
   0  -5  15      467.72      436.20     10.89 o 
   1  -5  15       54.81       52.57      3.44 o 
   2  -5  15       12.91       15.79      3.47 o 
   3  -5  15      184.20      193.07      6.22 o 
   4  -5  15       69.92       60.42      5.61 o 
   5  -5  15       44.51       53.82      4.01 o 
  -7  -4  15        0.68        2.76      1.91 o 
  -6  -4  15        5.39        6.13      1.96 o 
  -5  -4  15       24.93       29.63      2.34 o 
  -4  -4  15       19.44       22.85      2.07 o 
  -3  -4  15      216.49      212.69      4.20 o 
  -2  -4  15      263.13      262.92      4.95 o 
  -1  -4  15      327.80      307.55      5.50 o 
   0  -4  15      180.69      162.32      5.96 o 
   1  -4  15      188.07      164.12      7.24 o 
   2  -4  15       99.12      102.71      5.07 o 
   3  -4  15       76.36       78.37      4.91 o 
   4  -4  15       84.23       93.58      4.74 o 
   5  -4  15       36.17       35.19      3.23 o 
   6  -4  15       33.54       31.23      4.02 o 
  -7  -3  15        5.08       10.83      2.17 o 
  -6  -3  15        3.87        4.58      1.81 o 
  -5  -3  15        0.53       -0.45      1.39 o 
  -4  -3  15        2.55        1.49      1.26 o 
  -3  -3  15      304.29      300.73      5.15 o 
  -2  -3  15      186.31      183.56      3.81 o 
  -1  -3  15        2.78        3.78      1.22 o 
   0  -3  15       62.10       61.04      2.66 o 
   1  -3  15      881.25      878.93     15.87 o 
   2  -3  15       22.43       24.22      2.53 o 
   3  -3  15      309.46      293.03      9.60 o 
   4  -3  15      266.53      266.10     10.33 o 
   5  -3  15       90.17       96.23      4.77 o 
   6  -3  15        5.86        8.35      2.71 o 
   7  -3  15        9.75       11.39      3.16 o 
  -7  -2  15        8.56       11.20      2.88 o 
  -6  -2  15        9.29        7.61      1.96 o 
  -5  -2  15       28.24       26.03      2.14 o 
  -4  -2  15        0.13        1.17      1.31 o 
  -3  -2  15      135.17      139.05      3.20 o 
  -2  -2  15      140.55      128.47      3.17 o 
  -1  -2  15      969.30      903.19     11.42 o 
   0  -2  15      178.41      170.22      5.97 o 
   1  -2  15        1.19        3.43      1.41 o 
   2  -2  15       56.27       56.41      4.09 o 
   3  -2  15      416.67      395.15      8.71 o 
   4  -2  15      109.55      117.01      4.39 o 
   5  -2  15      103.13      107.42      4.61 o 
   6  -2  15       10.76       16.04      3.07 o 
   7  -2  15        0.78        0.24      2.60 o 
   8  -2  15       12.69        8.35      3.42 o 
  -7  -1  15        0.01       -1.19      1.72 o 
  -6  -1  15        3.24        3.82      1.81 o 
  -5  -1  15      110.02      112.74      3.74 o 
  -4  -1  15       63.38       69.85      3.11 o 
  -3  -1  15       98.42       88.58      2.71 o 
  -2  -1  15     1040.25      995.96     13.21 o 
  -1  -1  15      518.90      521.07      7.13 o 
   0  -1  15       26.01       27.46      1.80 o 
   1  -1  15      122.92      134.92      5.39 o 
   2  -1  15      104.07       99.06      3.92 o 
   3  -1  15       27.50       24.20      2.50 o 
   4  -1  15       86.55       86.40      4.15 o 
   5  -1  15      223.30      191.06      5.70 o 
   6  -1  15       87.79       94.75      7.75 o 
   7  -1  15        0.11        1.04      2.35 o 
   8  -1  15        4.37        2.61      2.71 o 
  -7   0  15       34.04       34.06      3.15 o 
  -6   0  15       53.30       61.39      3.82 o 
  -5   0  15        2.77        1.65      1.47 o 
  -4   0  15      102.41       99.66      3.46 o 
  -3   0  15       21.01       22.81      1.64 o 
  -2   0  15      318.21      306.59      5.18 o 
  -1   0  15      269.36      268.21      4.37 o 
   0   0  15      694.58      671.36      8.76 o 
   1   0  15       54.54       51.88      2.77 o 
   2   0  15        4.19        6.98      1.49 o 
   3   0  15       82.09       62.37      3.39 o 
   4   0  15     1337.09     1283.19     22.04 o 
   5   0  15       83.57       84.15      4.01 o 
   6   0  15        3.39       -2.20      2.20 o 
   7   0  15        0.26       -1.99      1.99 o 
   8   0  15        4.26        3.25      2.44 o 
  -6   1  15        9.67        7.57      1.78 o 
  -5   1  15       13.01       11.81      1.80 o 
  -4   1  15      134.87      117.36      3.10 o 
  -3   1  15       16.92       18.74      1.56 o 
  -2   1  15      152.92      128.80      2.83 o 
  -1   1  15      674.37      663.06     10.00 o 
   0   1  15      545.48      534.26      7.19 o 
   1   1  15        3.29        3.81      1.04 o 
   2   1  15      541.54      529.93      8.81 o 
   3   1  15       75.26       66.80      7.83 o 
   4   1  15      153.37      140.85      4.62 o 
   5   1  15        0.90        0.03      1.67 o 
   6   1  15       11.69       10.46      2.31 o 
   7   1  15       26.30       29.72      3.95 o 
   8   1  15        3.65        2.79      2.17 o 
   9   1  15       15.16        7.76      4.32 o 
  -6   2  15       30.95       27.04      2.50 o 
  -5   2  15        0.47        3.54      1.53 o 
  -4   2  15       11.27       15.70      1.61 o 
  -3   2  15       54.75       50.79      3.74 o 
  -2   2  15      308.56      287.96      4.58 o 
  -1   2  15      232.49      229.22      4.28 o 
   0   2  15       61.80       59.69      2.16 o 
   1   2  15      547.46      521.74      8.20 o 
   2   2  15       50.68       55.28      2.50 o 
   3   2  15        6.38        9.68      1.91 o 
   4   2  15       53.16       46.41      2.58 o 
   5   2  15      133.67      125.20      3.85 o 
   6   2  15      639.52      597.61     11.64 o 
   7   2  15       11.46       10.62      2.24 o 
   8   2  15       58.89       66.78      4.35 o 
   9   2  15        1.08        2.66      2.81 o 
  -6   3  15       31.14       28.71      4.13 o 
  -5   3  15        0.43        1.13      2.40 o 
  -4   3  15        0.44        0.64      1.20 o 
  -3   3  15       51.36       58.58      2.76 o 
  -2   3  15      169.91      164.23      3.55 o 
  -1   3  15      110.41      112.88      2.85 o 
   0   3  15      113.25      114.99      2.87 o 
   1   3  15      435.92      402.95     13.14 o 
   2   3  15       77.16       75.27      3.65 o 
   3   3  15      232.39      228.38      5.22 o 
   4   3  15      245.20      231.30      5.43 o 
   5   3  15      241.02      225.57      5.99 o 
   6   3  15      152.00      112.51      4.15 o 
   7   3  15       25.80       17.85      2.49 o 
   8   3  15       48.46       48.52      3.52 o 
   9   3  15        0.00       -0.92      2.77 o 
  -5   4  15        2.80        6.17      4.93 o 
  -4   4  15        0.01        2.97      1.99 o 
  -3   4  15        5.41        5.69      1.99 o 
  -2   4  15       43.59       45.02      2.92 o 
  -1   4  15      467.56      443.79      6.82 o 
   0   4  15      227.15      223.16      4.40 o 
   1   4  15        1.23       -0.47      0.96 o 
   2   4  15      283.69      272.50      6.59 o 
   3   4  15      176.86      189.46      5.24 o 
   4   4  15      251.35      224.80      5.23 o 
   5   4  15      174.21      148.89      3.90 o 
   6   4  15       55.17       52.65      2.88 o 
   7   4  15       11.81       10.88      1.99 o 
   8   4  15        3.28        2.62      1.99 o 
   9   4  15        0.88        1.70      2.77 o 
  -5   5  15       30.99       20.32      4.32 o 
  -4   5  15        0.19       -1.88      1.88 o 
  -3   5  15       59.81       56.86      3.99 o 
  -2   5  15        1.66        0.27      1.99 o 
  -1   5  15       30.02       31.74      2.75 o 
   0   5  15        1.21       -0.68      1.47 o 
   1   5  15        0.49        1.01      1.67 o 
   2   5  15      870.91      833.90     15.18 o 
   3   5  15       34.38       32.01      2.69 o 
   4   5  15        5.91        7.90      1.96 o 
   5   5  15       59.08       60.36      3.52 o 
   6   5  15      348.93      314.55      7.45 o 
   7   5  15       27.78       26.37      2.44 o 
   8   5  15       15.96       19.75      2.77 o 
   9   5  15       35.24       49.44      7.09 o 
  -4   6  15        0.45       -2.07      2.17 o 
  -3   6  15        0.53        0.69      1.99 o 
  -2   6  15        1.12        1.85      2.35 o 
  -1   6  15       20.99       20.55      2.50 o 
   0   6  15      293.00      282.32      6.34 o 
   1   6  15        0.67       -0.59      1.60 o 
   2   6  15      104.04       77.65      3.84 o 
   3   6  15        9.89       14.50      2.07 o 
   4   6  15      365.18      347.21      7.78 o 
   5   6  15      158.41      154.12      6.05 o 
   6   6  15       34.92       21.29      2.71 o 
   7   6  15        8.17       13.65      2.12 o 
   8   6  15        0.11        0.79      1.79 o 
   9   6  15        9.02        8.51      3.25 o 
  -3   7  15        1.38       -2.08      2.56 o 
  -2   7  15       23.65       23.50      3.47 o 
  -1   7  15       20.35       16.23      2.39 o 
   0   7  15      104.94      104.39      4.68 o 
   1   7  15       29.20       28.41      2.48 o 
   2   7  15      107.49      102.67      6.05 o 
   3   7  15      626.77      607.22     12.02 o 
   4   7  15       45.08       40.71      2.92 o 
   5   7  15       21.44       28.10      3.11 o 
   6   7  15        9.10       12.88      3.50 o 
   7   7  15       12.55       15.01      2.35 o 
   8   7  15        0.47       -2.37      2.37 o 
   9   7  15       14.52       16.49      3.49 o 
  -3   8  15        1.97        1.11      2.67 o 
  -2   8  15        5.66        3.90      4.46 o 
  -1   8  15       50.97       53.00      5.67 o 
   0   8  15        0.31        4.69      2.30 o 
   1   8  15      225.57      259.66      7.09 o 
   2   8  15        7.16        8.40      1.98 o 
   3   8  15       54.25       51.51      4.18 o 
   4   8  15       33.97       37.92      3.00 o 
   5   8  15       48.95       44.96      6.24 o 
   6   8  15        0.02       -1.41      1.88 o 
   7   8  15        1.95        2.16      4.00 o 
   8   8  15       13.55       14.81      3.49 o 
   9   8  15        0.55       -2.56      2.81 o 
  -2   9  15        0.45       -2.60      2.60 o 
  -1   9  15       42.60       49.32      4.71 o 
   0   9  15       13.30       12.40      2.61 o 
   1   9  15        3.26        4.51      2.38 o 
   2   9  15        3.27        4.41      2.04 o 
   3   9  15        3.21        5.38      2.30 o 
   4   9  15       83.11       96.63      5.57 o 
   5   9  15       18.00       17.81      2.95 o 
   6   9  15        1.25        0.54      1.99 o 
   7   9  15        3.82        2.94      2.08 o 
   8   9  15        4.90        6.62      3.25 o 
   0  10  15        7.28       11.20      4.01 o 
   1  10  15        0.30        0.16      2.49 o 
   2  10  15       31.45       46.98      5.04 o 
   3  10  15        9.01        6.37      2.85 o 
   4  10  15       73.16       62.94      4.18 o 
   5  10  15        0.67       -0.52      2.24 o 
   6  10  15       11.20       15.02      3.44 o 
   7  10  15        7.06        7.53      2.50 o 
   2  11  15       49.69       50.73      5.85 o 
   3  11  15       14.66       10.33      3.07 o 
   4  11  15        0.15       -0.62      2.49 o 
   5  11  15       48.68       51.57      4.63 o 
   6  11  15        0.11       -2.04      2.04 o 
  -3  -8  16        1.39        3.85      2.47 o 
  -2  -8  16       34.12       33.63      2.91 o 
  -1  -8  16        7.07        7.39      2.19 o 
   0  -8  16        1.92       -2.44      2.44 o 
  -4  -7  16       28.49       25.41      2.81 o 
  -3  -7  16        0.33       -1.39      2.40 o 
  -2  -7  16        5.56        7.23      1.98 o 
  -1  -7  16        1.50        1.95      2.19 o 
   0  -7  16      166.82      156.89      6.60 o 
   1  -7  16        1.12       -0.16      2.80 o 
   2  -7  16        3.19        1.94      2.98 o 
   3  -7  16        0.69        3.70      3.20 o 
  -5  -6  16        0.28       -0.50      1.75 o 
  -4  -6  16       15.73       16.24      2.09 o 
  -3  -6  16       18.62       21.07      2.37 o 
  -2  -6  16       34.38       44.89      2.83 o 
  -1  -6  16        0.38        0.05      1.67 o 
   0  -6  16       53.03       50.27      5.31 o 
   1  -6  16        6.35       12.59      3.11 o 
   2  -6  16       63.72       73.83      5.91 o 
   3  -6  16      134.43      128.56      5.63 o 
   4  -6  16        5.45        1.96      2.61 o 
  -6  -5  16        0.33       -1.87      1.87 o 
  -5  -5  16       35.36       41.79      2.97 o 
  -4  -5  16       11.56       15.58      2.60 o 
  -3  -5  16        2.80        3.56      1.82 o 
  -2  -5  16        4.13        2.76      1.35 o 
  -1  -5  16        0.11       -1.21      1.46 o 
   0  -5  16       13.60       20.03      2.90 o 
   1  -5  16      306.87      287.59      7.31 o 
   2  -5  16        0.24        4.67      2.30 o 
   3  -5  16        0.51       -0.19      2.26 o 
   4  -5  16        2.06        1.75      3.47 o 
   5  -5  16        8.57       12.43      3.27 o 
  -6  -4  16       24.80       26.10      2.82 o 
  -5  -4  16        9.23       12.77      2.22 o 
  -4  -4  16       15.13       10.60      1.74 o 
  -3  -4  16       47.67       54.03      2.76 o 
  -2  -4  16       48.92       46.93      2.31 o 
  -1  -4  16      180.71      171.89      4.31 o 
   0  -4  16       88.02       83.86      3.99 o 
   1  -4  16      126.28      122.02      4.61 o 
   2  -4  16       53.55       60.50      4.61 o 
   3  -4  16      197.13      210.82      6.31 o 
   4  -4  16       71.88       78.03      4.54 o 
   5  -4  16       34.83       32.10      3.37 o 
   6  -4  16        1.06       -1.35      2.95 o 
  -6  -3  16        5.64        3.24      1.91 o 
  -5  -3  16        0.48       -0.17      1.48 o 
  -4  -3  16        1.35        2.73      1.52 o 
  -3  -3  16        7.72       12.46      1.41 o 
  -2  -3  16       44.35       39.10      2.07 o 
  -1  -3  16       92.09       90.48      3.03 o 
   0  -3  16       22.36       23.41      1.98 o 
   1  -3  16      115.80      114.58      4.54 o 
   2  -3  16       67.11       66.41      3.77 o 
   3  -3  16        0.01       -0.48      1.87 o 
   4  -3  16       19.76       20.92      3.37 o 
   5  -3  16       30.61       32.48      3.21 o 
   6  -3  16        0.04       -1.82      2.35 o 
   7  -3  16        0.17       -0.80      2.60 o 
  -6  -2  16        0.02       -1.36      1.72 o 
  -5  -2  16       32.35       39.38      2.95 o 
  -4  -2  16       15.53       11.37      1.84 o 
  -3  -2  16      139.72      139.10      3.26 o 
  -2  -2  16       14.45       14.77      1.54 o 
  -1  -2  16      490.36      469.83      6.82 o 
   0  -2  16      230.18      206.87      4.21 o 
   1  -2  16        0.54       -1.67      1.67 o 
   2  -2  16      247.25      240.96      8.86 o 
   3  -2  16      136.22      128.48      4.67 o 
   4  -2  16        7.76        7.08      2.76 o 
   5  -2  16        7.67        9.60      2.30 o 
   6  -2  16        0.04        1.17      2.35 o 
   7  -2  16        4.01        0.21      2.49 o 
  -6  -1  16        0.68        1.51      1.78 o 
  -5  -1  16       28.30       28.49      2.36 o 
  -4  -1  16        0.96        0.32      1.31 o 
  -3  -1  16        0.05       -0.21      1.09 o 
  -2  -1  16        3.12        0.76      1.08 o 
  -1  -1  16      255.82      245.86      4.26 o 
   0  -1  16      106.37      112.04      3.43 o 
   1  -1  16      168.39      167.74      4.26 o 
   2  -1  16      186.79      191.39      5.63 o 
   3  -1  16        8.82       12.41      2.27 o 
   4  -1  16       73.13       83.93      4.23 o 
   5  -1  16      141.43      123.33      4.77 o 
   6  -1  16       26.64       29.07      3.31 o 
   7  -1  16        1.04        0.68      2.35 o 
   8  -1  16        0.04       -1.64      2.71 o 
  -6   0  16        3.62        7.04      1.99 o 
  -5   0  16        0.01       -0.55      1.42 o 
  -4   0  16        8.81        5.68      2.17 o 
  -3   0  16        4.53        4.82      1.26 o 
  -2   0  16       12.77       17.19      1.62 o 
  -1   0  16       26.51       30.29      1.63 o 
   0   0  16       22.06       21.20      1.50 o 
   1   0  16      177.37      186.12      4.03 o 
   2   0  16       28.05       25.66      3.29 o 
   3   0  16      465.72      416.58      9.09 o 
   4   0  16        7.66        6.36      1.99 o 
   5   0  16       20.82       25.48      2.61 o 
   6   0  16       62.92       72.95      5.92 o 
   7   0  16        9.36       13.59      2.80 o 
   8   0  16       17.42       19.15      3.64 o 
  -6   1  16        3.46        3.25      1.70 o 
  -5   1  16        1.81        1.17      1.47 o 
  -4   1  16       25.21       27.23      2.29 o 
  -3   1  16        0.99        0.16      1.58 o 
  -2   1  16        1.68        2.41      1.21 o 
  -1   1  16       24.88       28.48      1.74 o 
   0   1  16       44.94       44.72      2.20 o 
   1   1  16     1329.75     1322.48     17.28 o 
   2   1  16       67.14       69.00      4.19 o 
   3   1  16      343.71      333.17      7.63 o 
   4   1  16      255.99      238.70      9.43 o 
   5   1  16      241.11      263.10      6.70 o 
   6   1  16       62.35       65.44      4.27 o 
   7   1  16       92.63      116.82      5.52 o 
   8   1  16        1.25        1.36      2.35 o 
   9   1  16        6.36       10.41      6.17 o 
  -6   2  16        0.29        0.89      1.64 o 
  -5   2  16        5.82        8.33      1.91 o 
  -4   2  16       21.85       23.37      1.88 o 
  -3   2  16       36.97       34.91      2.40 o 
  -2   2  16        6.11        3.91      1.24 o 
  -1   2  16        1.58       -1.03      1.03 o 
   0   2  16      209.06      196.06      4.01 o 
   1   2  16      830.02      821.48     16.61 o 
   2   2  16      102.87       94.21      2.90 o 
   3   2  16      120.77      140.33      3.51 o 
   4   2  16      356.66      353.55      9.97 o 
   5   2  16       12.31        5.57      1.91 o 
   6   2  16       18.36       19.58      2.85 o 
   7   2  16       64.49       67.92      4.92 o 
   8   2  16        6.54        5.76      2.57 o 
   9   2  16       14.28       17.40      6.78 o 
  -5   3  16       14.60       15.19      3.41 o 
  -4   3  16        9.44        9.54      1.72 o 
  -3   3  16       43.29       37.00      2.30 o 
  -2   3  16        1.86        2.39      1.18 o 
  -1   3  16      142.94      163.70      3.47 o 
   0   3  16      144.39      139.53      4.69 o 
   1   3  16      431.77      436.46      7.79 o 
   2   3  16     1473.81     1508.22     22.18 o 
   3   3  16       12.59        8.10      2.40 o 
   4   3  16        4.41        5.86      1.85 o 
   5   3  16       14.78       14.63      2.07 o 
   6   3  16       10.18        5.34      2.14 o 
   7   3  16        1.55        1.89      1.99 o 
   8   3  16        6.59        5.65      2.35 o 
   9   3  16        3.82        2.77      3.05 o 
  -5   4  16        7.59        6.78      3.49 o 
  -4   4  16        0.04       -1.06      2.66 o 
  -3   4  16      121.95      120.79      6.82 o 
  -2   4  16       89.81       79.92      3.50 o 
  -1   4  16       84.12       87.38      2.85 o 
   0   4  16      325.79      323.03      7.46 o 
   1   4  16       40.64       41.18      3.29 o 
   2   4  16      193.02      184.91      5.24 o 
   3   4  16        4.13        5.79      1.81 o 
   4   4  16       55.05       55.24      3.23 o 
   5   4  16       46.79       47.94      3.00 o 
   6   4  16        0.31       -0.12      1.99 o 
   7   4  16       16.36       14.39      2.44 o 
   8   4  16       20.34       21.21      2.71 o 
   9   4  16        2.42        4.93      3.05 o 
  -4   5  16       45.00       38.94      3.63 o 
  -3   5  16        0.39       -1.39      1.99 o 
  -2   5  16      173.87      178.18      6.50 o 
  -1   5  16       31.47       36.64      2.98 o 
   0   5  16        5.94        4.39      1.61 o 
   1   5  16       42.81       37.89      2.87 o 
   2   5  16        0.87        0.36      1.67 o 
   3   5  16       90.16       98.03      4.06 o 
   4   5  16       47.38       51.57      3.23 o 
   5   5  16      211.38      200.36      5.54 o 
   6   5  16       95.31       87.74      4.60 o 
   7   5  16        0.50       -0.77      1.71 o 
   8   5  16        1.62        1.49      1.88 o 
   9   5  16       26.40       31.56      4.36 o 
  -4   6  16        0.00       -1.41      2.44 o 
  -3   6  16        7.75        6.11      2.60 o 
  -2   6  16       61.96       68.09      4.60 o 
  -1   6  16        1.94        1.12      1.66 o 
   0   6  16       23.04       22.80      2.28 o 
   1   6  16       15.90       20.06      2.53 o 
   2   6  16       34.42       38.20      2.92 o 
   3   6  16       46.31       44.90      3.23 o 
   4   6  16       22.61       26.40      2.61 o 
   5   6  16      148.21      135.59      4.53 o 
   6   6  16       59.17       48.89      3.56 o 
   7   6  16       30.02       25.85      2.90 o 
   8   6  16        2.72       -0.36      1.95 o 
   9   6  16       11.70       19.29      3.92 o 
  -3   7  16        5.65        9.50      2.80 o 
  -2   7  16       25.78       28.06      3.56 o 
  -1   7  16        8.97        9.25      2.85 o 
   0   7  16        0.04        0.47      1.99 o 
   1   7  16       16.12       15.08      2.23 o 
   2   7  16       36.27       34.28      3.08 o 
   3   7  16       43.27       45.13      3.23 o 
   4   7  16       50.45       46.30      5.34 o 
   5   7  16        3.00        1.17      4.38 o 
   6   7  16       15.14       19.37      2.95 o 
   7   7  16       20.02       18.28      2.71 o 
   8   7  16        4.59        5.13      2.08 o 
   9   7  16        2.68       -2.23      2.81 o 
  -2   8  16        3.30        3.51      2.60 o 
  -1   8  16       74.24       70.73      5.48 o 
   0   8  16        8.74        7.03      2.53 o 
   1   8  16        6.02        7.98      2.30 o 
   2   8  16       28.85       30.97      2.79 o 
   3   8  16       61.27       63.77      4.08 o 
   4   8  16        3.73        3.65      1.99 o 
   5   8  16       60.25       62.10      4.38 o 
   6   8  16       43.93       56.07      4.14 o 
   7   8  16        6.44        6.49      2.55 o 
   8   8  16       24.37       30.65      8.94 o 
  -1   9  16       80.10       77.51      5.57 o 
   0   9  16       12.48       14.56      2.84 o 
   1   9  16       90.54       85.15      4.77 o 
   2   9  16        0.15       -0.58      2.12 o 
   3   9  16        4.37        8.67      2.14 o 
   4   9  16        1.38        2.26      2.49 o 
   5   9  16       19.00       16.81      2.95 o 
   6   9  16       22.84       22.63      3.16 o 
   7   9  16        3.66        1.97      3.52 o 
   8   9  16       39.98       42.08      5.00 o 
   0  10  16       30.95       37.96      4.38 o 
   1  10  16        0.00        2.52      3.65 o 
   2  10  16       11.49       11.87      3.12 o 
   3  10  16        2.43       -0.79      2.44 o 
   4  10  16       35.16       36.73      3.92 o 
   5  10  16        0.01       -0.81      2.35 o 
   6  10  16       19.33       17.49      2.96 o 
   7  10  16        9.67       11.56      2.80 o 
   3  11  16        0.53        2.91      3.07 o 
   4  11  16        1.23        1.06      3.82 o 
   5  11  16        9.95       16.96      2.87 o 
  -3  -7  17        1.55       -0.35      2.12 o 
  -2  -7  17       17.85       13.13      2.33 o 
  -1  -7  17        8.83        7.64      2.09 o 
   0  -7  17        5.11        1.70      3.23 o 
   1  -7  17       27.87       33.19      4.24 o 
   2  -7  17       24.72       29.80      4.14 o 
  -4  -6  17        0.11       -1.53      1.53 o 
  -3  -6  17       14.83       16.72      3.03 o 
  -2  -6  17        0.42        1.45      1.73 o 
  -1  -6  17        8.26        8.40      2.12 o 
   0  -6  17       19.70       21.92      3.27 o 
   1  -6  17       80.44       90.07      5.52 o 
   2  -6  17       13.06       19.32      3.67 o 
   3  -6  17       42.90       50.46      4.05 o 
  -5  -5  17        0.84       -1.56      1.56 o 
  -4  -5  17        6.13        7.43      1.78 o 
  -3  -5  17        2.74        3.88      1.74 o 
  -2  -5  17       22.31       28.45      2.37 o 
  -1  -5  17       46.88       56.95      3.20 o 
   0  -5  17        1.89        2.00      2.80 o 
   1  -5  17        0.08       -0.81      2.44 o 
   2  -5  17       38.80       36.02      3.37 o 
   3  -5  17      103.28       97.96      5.61 o 
   4  -5  17        0.26        4.96      2.48 o 
  -6  -4  17        0.05        0.40      1.99 o 
  -5  -4  17       38.55       42.82      3.29 o 
  -4  -4  17        9.85        8.03      1.74 o 
  -3  -4  17       12.51       14.37      1.88 o 
  -2  -4  17        0.40        1.58      1.49 o 
  -1  -4  17        0.58        0.12      1.55 o 
   0  -4  17        9.16        9.47      2.09 o 
   1  -4  17      114.79      111.38      4.65 o 
   2  -4  17      149.28      142.74      5.27 o 
   3  -4  17        2.36        3.80      2.31 o 
   4  -4  17       11.97        8.35      2.39 o 
   5  -4  17       33.95       35.39      3.54 o 
  -6  -3  17        0.68       -0.90      1.77 o 
  -5  -3  17        7.89       12.87      2.15 o 
  -4  -3  17       57.54       60.21      3.18 o 
  -3  -3  17       12.11       14.84      1.69 o 
  -2  -3  17        7.82        7.43      1.44 o 
  -1  -3  17       71.24       72.54      3.11 o 
   0  -3  17      158.20      160.56      5.02 o 
   1  -3  17       21.49       22.56      2.50 o 
   2  -3  17        3.95        4.32      2.23 o 
   3  -3  17        7.25        5.37      2.90 o 
   4  -3  17       66.95       69.15      4.23 o 
   5  -3  17        5.61        6.13      2.61 o 
   6  -3  17        1.91        1.28      2.80 o 
  -6  -2  17        7.23       14.02      2.44 o 
  -5  -2  17        1.06        3.37      1.63 o 
  -4  -2  17        6.63        7.15      1.77 o 
  -3  -2  17        1.40       -0.22      1.08 o 
  -2  -2  17       32.41       33.73      2.07 o 
  -1  -2  17        0.12       -1.19      1.19 o 
   0  -2  17       41.69       46.56      2.62 o 
   1  -2  17       63.75       64.30      3.54 o 
   2  -2  17      258.67      247.69      6.54 o 
   3  -2  17      196.29      196.93      8.25 o 
   4  -2  17       20.28       22.16      4.18 o 
   5  -2  17       27.71       29.79      3.47 o 
   6  -2  17       73.31       79.90      5.44 o 
   7  -2  17       11.48        9.37      3.90 o 
  -6  -1  17        4.48        5.32      2.04 o 
  -5  -1  17        0.25       -1.47      1.47 o 
  -4  -1  17        0.05        1.30      1.53 o 
  -3  -1  17       40.24       34.51      2.11 o 
  -2  -1  17       12.82       16.38      1.89 o 
  -1  -1  17       13.48       16.47      1.65 o 
   0  -1  17      151.32      147.23      3.42 o 
   1  -1  17      280.71      276.44      5.86 o 
   2  -1  17      160.12      143.05      4.77 o 
   3  -1  17      103.92      103.05      4.54 o 
   4  -1  17       79.29       74.87      5.34 o 
   5  -1  17      219.55      212.56      6.36 o 
   6  -1  17       61.64       52.99      4.38 o 
   7  -1  17        1.05       -1.64      2.49 o 
  -6   0  17        8.35       11.46      2.22 o 
  -5   0  17        0.00       -0.21      1.53 o 
  -4   0  17        0.17        0.41      1.53 o 
  -3   0  17       51.73       55.20      3.03 o 
  -2   0  17        0.20        0.39      1.13 o 
  -1   0  17      191.05      169.16      3.39 o 
   0   0  17       97.90       93.07      2.71 o 
   1   0  17       75.81       85.69      3.11 o 
   2   0  17      589.04      583.69     16.85 o 
   3   0  17      335.54      340.17      7.86 o 
   4   0  17       29.43       30.28      2.75 o 
   5   0  17      105.86      113.58      4.54 o 
   6   0  17       37.02       39.82      3.79 o 
   7   0  17       73.86       82.91     10.53 o 
   8   0  17        5.45        5.49      2.71 o 
  -6   1  17       11.96        9.91      2.30 o 
  -5   1  17       14.99       19.04      2.26 o 
  -4   1  17        3.06        3.52      1.53 o 
  -3   1  17        0.62        0.49      1.18 o 
  -2   1  17       24.94       28.32      2.11 o 
  -1   1  17      137.53      154.32      3.56 o 
   0   1  17      503.78      519.41      8.54 o 
   1   1  17      324.85      333.92      5.85 o 
   2   1  17      199.85      188.46      4.51 o 
   3   1  17     1243.49     1173.16     20.50 o 
   4   1  17       10.71       18.74      2.35 o 
   5   1  17      188.16      196.82      5.78 o 
   6   1  17      160.36      166.51      6.28 o 
   7   1  17        3.08        2.22      2.24 o 
   8   1  17       20.38       28.08      3.52 o 
  -5   2  17       21.14       21.84      2.75 o 
  -4   2  17        0.22       -1.53      1.53 o 
  -3   2  17       15.09       18.08      1.73 o 
  -2   2  17        1.78        4.86      1.33 o 
  -1   2  17        5.25        4.08      1.51 o 
   0   2  17      302.95      273.19      5.73 o 
   1   2  17     1805.59     1766.51     25.77 o 
   2   2  17       35.06       41.28      2.15 o 
   3   2  17        0.46       -1.01      1.01 o 
   4   2  17      484.52      453.58     11.04 o 
   5   2  17       22.62       21.50      2.53 o 
   6   2  17        0.30        1.85      2.24 o 
   7   2  17        6.09        2.62      2.24 o 
   8   2  17       16.55       14.03      2.80 o 
  -5   3  17        1.45       -2.62      2.62 o 
  -4   3  17        4.69        2.07      1.55 o 
  -3   3  17       51.19       49.66      3.04 o 
  -2   3  17        0.37       -0.09      1.53 o 
  -1   3  17      315.13      312.45      5.70 o 
   0   3  17      318.45      305.29      6.16 o 
   1   3  17       40.21       49.55      2.67 o 
   2   3  17     1279.90     1231.61     18.59 o 
   3   3  17      151.53      136.01      5.35 o 
   4   3  17       82.14       65.19      3.54 o 
   5   3  17       38.38       40.14      3.00 o 
   6   3  17        0.05        2.06      2.42 o 
   7   3  17       72.41       80.67      8.16 o 
   8   3  17        2.09       -0.41      2.14 o 
   9   3  17       52.11       54.22      8.02 o 
  -5   4  17        0.15        1.81      3.25 o 
  -4   4  17       35.28       37.40      3.29 o 
  -3   4  17        1.68        2.76      2.17 o 
  -2   4  17      299.41      285.05      9.49 o 
  -1   4  17       16.64       22.51      2.13 o 
   0   4  17      386.35      358.56      8.08 o 
   1   4  17      128.44      117.35      4.90 o 
   2   4  17      529.03      506.13     10.33 o 
   3   4  17       34.23       34.09      2.77 o 
   4   4  17       22.73       16.68      2.30 o 
   5   4  17        1.02        6.19      1.99 o 
   6   4  17        2.50        0.04      1.88 o 
   7   4  17       28.43       24.28      3.07 o 
   8   4  17        1.76       -0.84      2.52 o 
   9   4  17       32.98       36.39      4.80 o 
  -4   5  17       19.55       12.49      2.80 o 
  -3   5  17        1.13        1.70      2.24 o 
  -2   5  17        0.61        0.00      2.24 o 
  -1   5  17       32.08       28.46      3.16 o 
   0   5  17      183.75      175.20      5.17 o 
   1   5  17      101.60      100.57      4.39 o 
   2   5  17      129.92      131.85      6.23 o 
   3   5  17       63.16       68.05      4.30 o 
   4   5  17        1.91        2.77      1.85 o 
   5   5  17       87.04       86.70      4.81 o 
   6   5  17       17.84       13.26      2.69 o 
   7   5  17        0.15       -1.88      1.88 o 
   8   5  17        4.85        3.74      2.17 o 
   9   5  17        2.34        5.51      3.25 o 
  -3   6  17        5.18        2.52      3.04 o 
  -2   6  17        6.01        5.07      2.60 o 
  -1   6  17       57.18       62.82      4.50 o 
   0   6  17       30.54       29.06      2.51 o 
   1   6  17        0.30       -1.49      1.67 o 
   2   6  17        0.96        1.58      1.91 o 
   3   6  17      403.86      360.03      8.32 o 
   4   6  17       50.26       58.39      3.46 o 
   5   6  17       18.26       12.94      2.12 o 
   6   6  17       20.42       12.75      2.71 o 
   7   6  17        4.92        6.20      2.24 o 
   8   6  17        4.51        0.24      2.08 o 
   9   6  17       28.66       35.81      4.80 o 
  -3   7  17       11.06       22.06      3.43 o 
  -2   7  17        0.05        4.00      2.44 o 
  -1   7  17       24.88       23.26      3.31 o 
   0   7  17       26.56       20.79      2.89 o 
   1   7  17      135.35      131.45      4.45 o 
   2   7  17       16.27       19.63      3.09 o 
   3   7  17       86.01       74.58      4.08 o 
   4   7  17       59.35       49.76      3.39 o 
   5   7  17        0.01        0.41      2.14 o 
   6   7  17       70.52       62.04      4.38 o 
   7   7  17       14.49       15.38      2.80 o 
   8   7  17       13.07       17.95      2.80 o 
  -2   8  17        8.21       12.61      3.31 o 
  -1   8  17        0.00       -0.13      2.60 o 
   0   8  17       67.38       67.05      4.30 o 
   1   8  17      103.55      105.26      5.43 o 
   2   8  17       13.25       10.83      2.12 o 
   3   8  17        7.90        9.98      2.38 o 
   4   8  17       82.63       76.02      6.82 o 
   5   8  17       40.86       47.96      4.97 o 
   6   8  17        1.79       -1.89      3.50 o 
   7   8  17        0.81        1.45      2.17 o 
   8   8  17        1.09        0.00      3.05 o 
   0   9  17       45.98       46.14      4.77 o 
   1   9  17        9.36        9.70      2.69 o 
   2   9  17       35.47       31.45      3.47 o 
   3   9  17        6.13        5.27      2.03 o 
   4   9  17       42.62       50.60      4.27 o 
   5   9  17        1.23        4.02      3.13 o 
   6   9  17        3.95        5.12      2.51 o 
   7   9  17        1.53        1.91      2.77 o 
   1  10  17        3.65        4.38      2.92 o 
   2  10  17        5.72        7.60      2.66 o 
   3  10  17        2.54        3.20      2.95 o 
   4  10  17        0.07       -1.53      2.04 o 
   5  10  17        9.22        8.63      2.85 o 
   6  10  17        3.62        8.12      2.80 o 
  -2  -7  18       15.62       15.89      3.83 o 
  -1  -7  18       14.39       15.00      2.82 o 
   0  -7  18       21.17       23.89      3.71 o 
  -4  -6  18       10.11       10.69      3.20 o 
  -3  -6  18       14.31        9.14      3.95 o 
  -2  -6  18        2.37        1.43      1.70 o 
  -1  -6  18       63.12       68.42      3.77 o 
   0  -6  18        0.24       -2.60      2.60 o 
   1  -6  18      103.03      114.79      7.72 o 
   2  -6  18        1.82        6.10      3.31 o 
  -4  -5  18        0.00       -1.68      1.75 o 
  -3  -5  18       78.41       85.47      6.39 o 
  -2  -5  18        0.60        2.91      1.75 o 
  -1  -5  18        3.25       -0.75      1.72 o 
   0  -5  18       54.03       54.90      3.84 o 
   1  -5  18       61.33       63.29      5.18 o 
   2  -5  18        2.39        3.77      4.20 o 
   3  -5  18       14.74       15.40      2.98 o 
   4  -5  18       22.38       20.94      4.18 o 
  -5  -4  18       20.09       28.17      2.98 o 
  -4  -4  18       19.67       20.56      2.25 o 
  -3  -4  18        0.12        5.80      1.91 o 
  -2  -4  18      178.98      166.93      6.64 o 
  -1  -4  18       11.72        5.99      1.84 o 
   0  -4  18       79.46       76.46      4.15 o 
   1  -4  18       30.04       32.93      3.69 o 
   2  -4  18       93.34       89.15      4.65 o 
   3  -4  18        0.18        0.73      2.23 o 
   4  -4  18       15.33       13.90      3.00 o 
   5  -4  18        8.18       10.75      3.43 o 
  -5  -3  18       16.76       20.99      2.61 o 
  -4  -3  18        0.29        1.31      1.63 o 
  -3  -3  18        0.02       -1.33      1.33 o 
  -2  -3  18      392.90      390.43      7.10 o 
  -1  -3  18       95.47       88.53      3.59 o 
   0  -3  18        3.00        4.47      1.91 o 
   1  -3  18        0.04       -1.72      1.72 o 
   2  -3  18      216.50      217.37      9.70 o 
   3  -3  18       98.65      107.02      4.86 o 
   4  -3  18       13.89       11.24      2.50 o 
   5  -3  18       71.23       78.05      4.79 o 
   6  -3  18        4.62        3.56      2.95 o 
  -5  -2  18        4.27        4.72      1.67 o 
  -4  -2  18       17.84       19.76      2.23 o 
  -3  -2  18       37.81       31.45      2.19 o 
  -2  -2  18      155.41      149.17      3.64 o 
  -1  -2  18      296.40      261.06      5.82 o 
   0  -2  18      194.16      189.12      5.07 o 
   1  -2  18       49.60       51.48      2.90 o 
   2  -2  18        0.59        2.53      1.87 o 
   3  -2  18      103.57       95.06      7.74 o 
   4  -2  18        0.66       -1.07      1.96 o 
   5  -2  18       61.66       59.75      4.36 o 
   6  -2  18       16.56       20.30      4.93 o 
  -5  -1  18        0.17        0.62      1.59 o 
  -4  -1  18       52.92       51.55      3.14 o 
  -3  -1  18       16.41       13.82      1.69 o 
  -2  -1  18      127.55      120.85      3.59 o 
  -1  -1  18      796.00      760.07     11.65 o 
   0  -1  18        5.13        4.02      1.38 o 
   1  -1  18      101.37       83.24      3.45 o 
   2  -1  18        0.01        1.01      1.81 o 
   3  -1  18      471.14      494.90     17.53 o 
   4  -1  18       32.54       31.19      3.08 o 
   5  -1  18       18.43       24.00      2.92 o 
   6  -1  18        4.12        3.40      2.60 o 
   7  -1  18        0.02        0.62      2.85 o 
  -5   0  18        4.42        4.17      2.79 o 
  -4   0  18        1.16        0.61      2.28 o 
  -3   0  18      108.69      102.22      3.22 o 
  -2   0  18       86.59       86.13      3.17 o 
  -1   0  18       87.61       97.67      3.66 o 
   0   0  18        6.84        4.66      1.38 o 
   1   0  18      227.21      234.74      5.25 o 
   2   0  18       68.26       62.52      3.48 o 
   3   0  18       69.44       63.68      3.77 o 
   4   0  18       29.07       34.57      3.84 o 
   5   0  18       87.95       75.75      4.13 o 
   6   0  18       38.14       39.47      3.76 o 
   7   0  18       14.52       12.19      2.95 o 
  -5   1  18        5.74        4.34      1.75 o 
  -4   1  18        5.76        1.92      1.59 o 
  -3   1  18       22.02       27.34      2.10 o 
  -2   1  18      100.30      101.30      4.55 o 
  -1   1  18       15.99       13.64      2.60 o 
   0   1  18      612.31      582.44     10.06 o 
   1   1  18       37.34       42.61      2.20 o 
   2   1  18      206.38      217.80      6.52 o 
   3   1  18      262.23      262.83      6.93 o 
   4   1  18      134.03      126.36      4.61 o 
   5   1  18       39.95       38.10      3.15 o 
   6   1  18        2.49        5.96      2.71 o 
   7   1  18        0.63        1.14      2.35 o 
   8   1  18       13.07       13.32      2.80 o 
  -5   2  18       23.13       28.16      3.43 o 
  -4   2  18        0.01        0.99      2.08 o 
  -3   2  18        1.85        2.43      1.72 o 
  -2   2  18      200.50      196.79      6.05 o 
  -1   2  18      123.53      123.77      4.06 o 
   0   2  18      203.82      193.60      4.70 o 
   1   2  18      179.62      170.11      4.52 o 
   2   2  18      484.95      437.26      9.47 o 
   3   2  18        4.32        2.89      2.04 o 
   4   2  18       10.74        7.51      2.04 o 
   5   2  18       11.61       11.19      2.22 o 
   6   2  18       38.08       43.80      3.92 o 
   7   2  18        5.99       12.59      2.71 o 
   8   2  18       23.88       19.31      2.95 o 
  -5   3  18       35.58       42.69      5.00 o 
  -4   3  18       20.67       17.84      2.92 o 
  -3   3  18        9.98       13.66      2.13 o 
  -2   3  18       33.18       32.55      2.55 o 
  -1   3  18       32.22       37.39      3.65 o 
   0   3  18        0.09        0.02      1.19 o 
   1   3  18        3.44        5.22      1.51 o 
   2   3  18       10.04        8.67      1.61 o 
   3   3  18        1.75        3.65      1.91 o 
   4   3  18        0.68        2.47      1.85 o 
   5   3  18       12.37        9.19      2.22 o 
   6   3  18        4.00        5.39      2.35 o 
   7   3  18       19.19       23.25      3.07 o 
   8   3  18        5.27        6.47      2.44 o 
  -4   4  18       63.99       71.58      6.10 o 
  -3   4  18        3.93        4.76      2.87 o 
  -2   4  18       10.45        5.84      2.98 o 
  -1   4  18       65.39       68.20      5.15 o 
   0   4  18        0.28        0.34      1.87 o 
   1   4  18      155.53      155.09      5.08 o 
   2   4  18       11.83       19.05      2.38 o 
   3   4  18      124.13      122.16      4.63 o 
   4   4  18        1.47        1.43      1.67 o 
   5   4  18       54.98       43.21      4.54 o 
   6   4  18        0.00       -1.81      1.99 o 
   7   4  18       17.86       27.75      4.21 o 
   8   4  18        1.76        0.48      4.25 o 
  -4   5  18       29.93       24.92      4.56 o 
  -3   5  18       10.42        9.57      2.90 o 
  -2   5  18       13.14        8.63      2.60 o 
  -1   5  18       71.51       76.47      4.86 o 
   0   5  18       13.63       11.12      1.88 o 
   1   5  18       50.58       43.60      3.42 o 
   2   5  18       12.44       14.83      2.30 o 
   3   5  18      285.03      270.15      6.94 o 
   4   5  18       20.52       18.98      4.77 o 
   5   5  18        2.94        2.23      1.76 o 
   6   5  18        0.36        0.85      2.38 o 
   7   5  18        8.86        6.50      2.44 o 
   8   5  18        7.45       10.52      2.51 o 
  -3   6  18       23.80       25.27      3.60 o 
  -2   6  18        0.01       -0.62      2.35 o 
  -1   6  18        3.74        7.18      2.80 o 
   0   6  18       28.10       29.74      2.56 o 
   1   6  18        1.98        2.99      2.04 o 
   2   6  18       16.07       17.96      3.12 o 
   3   6  18      113.64       95.40      4.62 o 
   4   6  18      271.42      292.81      7.40 o 
   5   6  18       79.07       73.83      4.86 o 
   6   6  18        0.03        0.04      1.88 o 
   7   6  18       33.08       38.45      3.63 o 
   8   6  18       46.50       51.42      4.45 o 
  -2   7  18        0.09       -0.97      2.60 o 
  -1   7  18       14.82       15.40      3.31 o 
   0   7  18       62.87       63.51      3.99 o 
   1   7  18       18.33       13.29      2.16 o 
   2   7  18        3.56        5.70      2.16 o 
   3   7  18       23.50       22.76      2.75 o 
   4   7  18      401.40      380.70     10.68 o 
   5   7  18        1.09        3.49      2.49 o 
   6   7  18       73.41       82.51      8.75 o 
   7   7  18        4.95        8.69      2.71 o 
   8   7  18        1.41        2.01      2.08 o 
  -1   8  18        2.38        3.17      2.71 o 
   0   8  18       10.13       11.05      3.16 o 
   1   8  18        4.82        2.10      2.12 o 
   2   8  18      165.18      167.93      5.40 o 
   3   8  18        8.04        6.95      2.38 o 
   4   8  18        0.04        1.40      1.96 o 
   5   8  18      105.30      116.38     12.61 o 
   6   8  18        4.09        5.92      2.54 o 
   7   8  18        3.54        4.10      2.44 o 
   8   8  18        6.13        9.50      2.61 o 
   0   9  18       69.52       76.45      6.40 o 
   1   9  18       11.01       12.93      3.46 o 
   2   9  18        0.60       -0.12      2.19 o 
   3   9  18       76.16       81.29      4.18 o 
   4   9  18       10.13       12.60      3.16 o 
   5   9  18       69.08       75.01      5.09 o 
   6   9  18        0.04       -1.26      2.24 o 
   7   9  18       36.67       38.45      3.88 o 
   2  10  18        1.57        0.40      2.67 o 
   3  10  18       86.98       92.89      5.24 o 
   4  10  18        6.17        4.16      2.47 o 
   5  10  18        0.00        4.34      2.80 o 
   6  10  18        2.67        1.36      2.79 o 
  -2  -6  19        3.08        3.70      2.61 o 
  -1  -6  19        2.19        3.09      1.98 o 
   0  -6  19       59.97       65.06      5.79 o 
   1  -6  19        0.13        1.96      2.90 o 
  -3  -5  19        0.22       -1.49      2.12 o 
  -2  -5  19       41.08       45.39      3.02 o 
  -1  -5  19       21.40       24.09      2.53 o 
   0  -5  19       25.23       28.94      3.13 o 
   1  -5  19        5.93        4.55      2.80 o 
   2  -5  19      116.54      121.20     13.00 o 
   3  -5  19        9.64        6.96      3.82 o 
  -4  -4  19        0.01       -0.49      2.07 o 
  -3  -4  19        4.12        2.33      2.12 o 
  -2  -4  19       76.59       86.08      3.87 o 
  -1  -4  19        0.03        1.66      2.14 o 
   0  -4  19       17.12       20.77      4.30 o 
   1  -4  19       54.42       61.17      7.73 o 
   2  -4  19       98.54      100.00     12.62 o 
   3  -4  19        3.74        9.71      2.66 o 
   4  -4  19       44.50       40.36      3.75 o 
  -5  -3  19        3.94        2.56      2.12 o 
  -4  -3  19       31.44       36.97      2.96 o 
  -3  -3  19        2.06        2.28      1.99 o 
  -2  -3  19        0.15       -0.04      1.55 o 
  -1  -3  19        0.44       -0.91      1.49 o 
   0  -3  19       30.29       28.51      2.51 o 
   1  -3  19      161.39      166.89      5.49 o 
   2  -3  19        7.77        3.48      2.23 o 
   3  -3  19      254.63      254.78      7.32 o 
   4  -3  19        1.27        2.81      2.35 o 
   5  -3  19        1.89       -1.03      2.30 o 
  -5  -2  19       15.71       18.74      2.31 o 
  -4  -2  19       20.55       20.87      2.40 o 
  -3  -2  19        0.34        2.01      1.87 o 
  -2  -2  19       44.10       37.51      2.59 o 
  -1  -2  19       86.55       93.27      3.68 o 
   0  -2  19       56.88       46.13      2.84 o 
   1  -2  19       70.98       73.34      3.50 o 
   2  -2  19       22.26       21.22      3.12 o 
   3  -2  19       92.28       82.24      4.46 o 
   4  -2  19        6.93        1.26      2.12 o 
   5  -2  19       43.98       53.07      4.18 o 
   6  -2  19        2.33        2.58      3.46 o 
  -5  -1  19       17.12       21.77      2.53 o 
  -4  -1  19        0.45        1.06      1.51 o 
  -3  -1  19       17.40       23.36      3.29 o 
  -2  -1  19       24.95       22.81      2.44 o 
  -1  -1  19        8.84        5.60      1.60 o 
   0  -1  19        5.07        3.57      1.70 o 
   1  -1  19       48.77       52.30      3.85 o 
   2  -1  19       74.45       72.49      3.50 o 
   3  -1  19        0.21       -1.13      1.93 o 
   4  -1  19       70.86       65.90      5.52 o 
   5  -1  19       44.39       48.69      3.75 o 
   6  -1  19        2.68       -1.54      2.44 o 
   7  -1  19        1.49       -2.35      2.44 o 
  -5   0  19        3.39        1.13      2.07 o 
  -4   0  19       41.87       42.83      4.27 o 
  -3   0  19        1.82       -0.63      1.55 o 
  -2   0  19        8.59       11.00      1.99 o 
  -1   0  19        0.02        0.26      1.77 o 
   0   0  19      118.01      124.21      3.51 o 
   1   0  19       22.47       27.15      2.53 o 
   2   0  19        0.64       -1.59      1.59 o 
   3   0  19        4.58       -1.87      1.87 o 
   4   0  19       79.57       73.40      4.15 o 
   5   0  19       76.41       73.31      4.72 o 
   6   0  19       16.73       14.18      2.95 o 
   7   0  19        3.94        3.87      2.80 o 
  -5   1  19       10.89       13.12      2.95 o 
  -4   1  19       17.30       24.82      3.07 o 
  -3   1  19        0.73       -0.13      1.55 o 
  -2   1  19        0.50        2.39      1.63 o 
  -1   1  19        0.01        1.13      1.72 o 
   0   1  19       50.90       58.65      2.91 o 
   1   1  19      150.63      133.91      3.50 o 
   2   1  19       86.20       78.23      4.06 o 
   3   1  19        0.01       -1.19      1.91 o 
   4   1  19       29.50       31.06      3.00 o 
   5   1  19        6.89        4.34      2.12 o 
   6   1  19      143.99      165.94      9.61 o 
   7   1  19        0.44       -2.35      2.35 o 
  -4   2  19        0.68        1.17      2.35 o 
  -3   2  19       15.51       16.45      2.70 o 
  -2   2  19       40.54       44.62      2.98 o 
  -1   2  19       46.00       45.20      3.04 o 
   0   2  19      112.44      115.06      4.53 o 
   1   2  19       61.05       66.87      3.20 o 
   2   2  19      146.46      137.83      4.16 o 
   3   2  19       26.34       22.77      2.75 o 
   4   2  19       70.52       82.09      6.92 o 
   5   2  19       89.98       78.48      4.23 o 
   6   2  19       10.84       15.51      3.07 o 
   7   2  19       44.74       48.80      4.14 o 
   8   2  19       14.32       12.88      3.07 o 
  -4   3  19       33.69       35.93      8.32 o 
  -3   3  19       36.36       48.15      3.81 o 
  -2   3  19        6.27        8.86      2.35 o 
  -1   3  19       53.21       67.01      6.01 o 
   0   3  19      230.59      237.57      7.35 o 
   1   3  19       37.04       37.61      3.00 o 
   2   3  19       26.06       17.52      3.56 o 
   3   3  19      213.31      205.39      6.08 o 
   4   3  19       45.41       40.95      3.08 o 
   5   3  19       26.76       24.97      2.69 o 
   6   3  19       22.61       23.90      3.07 o 
   7   3  19       14.57       12.33      2.85 o 
   8   3  19        0.07        0.00      2.49 o 
  -4   4  19        6.59        4.93      4.62 o 
  -3   4  19        3.51        0.04      4.22 o 
  -2   4  19       20.15       23.64      3.20 o 
  -1   4  19        4.34        7.08      2.44 o 
   0   4  19       42.44       43.87      3.31 o 
   1   4  19      264.56      272.76      7.27 o 
   2   4  19      353.03      333.84      8.09 o 
   3   4  19       13.02        8.63      2.12 o 
   4   4  19       23.90       26.55      3.20 o 
   5   4  19       13.04       10.00      2.30 o 
   6   4  19       20.23       15.55      2.95 o 
   7   4  19        4.98        5.66      2.31 o 
   8   4  19       44.24       42.25      3.99 o 
  -3   5  19       34.00       31.37      3.71 o 
  -2   5  19        1.86       -1.05      2.24 o 
  -1   5  19      131.59      123.97     10.17 o 
   0   5  19       68.87       73.76      3.61 o 
   1   5  19      151.35      155.50      8.10 o 
   2   5  19        7.93        9.33      2.30 o 
   3   5  19       13.79       14.08      2.47 o 
   4   5  19       79.48       77.97      4.23 o 
   5   5  19        3.87       -1.35      1.87 o 
   6   5  19       18.90       16.36      3.56 o 
   7   5  19        0.05        2.06      2.23 o 
   8   5  19       33.56       46.85      4.14 o 
  -2   6  19        0.00       -0.52      2.44 o 
  -1   6  19       68.11       66.09      5.11 o 
   0   6  19        0.14        1.01      2.35 o 
   1   6  19      133.38      144.47      5.15 o 
   2   6  19      171.83      173.43      8.19 o 
   3   6  19        0.13       -1.75      2.23 o 
   4   6  19        8.05        8.57      2.22 o 
   5   6  19       15.85       13.47      2.80 o 
   6   6  19       28.70       28.12      3.31 o 
   7   6  19        2.55        1.75      2.35 o 
   8   6  19        0.14        3.12      2.44 o 
  -1   7  19       22.00       29.58      3.67 o 
   0   7  19       97.48      102.99      9.30 o 
   1   7  19        9.15        5.96      1.91 o 
   2   7  19       91.69       95.93      6.42 o 
   3   7  19       18.21       21.00      2.69 o 
   4   7  19       45.91       50.98      4.98 o 
   5   7  19        1.49        5.94      2.71 o 
   6   7  19        0.30        7.46      2.71 o 
   7   7  19       40.17       46.41      4.47 o 
   8   7  19        1.21        2.67      3.97 o 
   0   8  19      113.69      121.01     12.68 o 
   1   8  19        5.34        2.86      2.30 o 
   2   8  19        0.32        0.35      1.98 o 
   3   8  19        7.57        1.97      2.76 o 
   4   8  19        1.98        0.06      2.35 o 
   5   8  19        0.12        1.10      3.08 o 
   6   8  19        0.32        0.55      2.63 o 
   7   8  19       48.78       64.34      4.71 o 
   1   9  19       30.51       29.68      3.54 o 
   2   9  19        3.38        3.21      2.49 o 
   3   9  19        0.46        0.31      1.91 o 
   4   9  19       24.48       22.02      3.43 o 
   5   9  19       19.10       32.80      4.02 o 
   6   9  19        0.64       -2.35      2.35 o 
  -2  -5  20        3.29        1.96      2.19 o 
  -1  -5  20        1.96       -1.43      1.78 o 
   0  -5  20       59.18       61.29      3.79 o 
   1  -5  20        0.12       -1.00      3.11 o 
   2  -5  20       29.42       34.00      5.65 o 
  -3  -4  20        2.67        4.15      2.12 o 
  -2  -4  20       10.45       11.20      2.17 o 
  -1  -4  20        0.03       -1.36      1.70 o 
   0  -4  20       24.46       21.09      2.55 o 
   1  -4  20       29.84       27.50      3.13 o 
   2  -4  20      101.22      111.66      6.39 o 
   3  -4  20       15.54       16.59      3.52 o 
  -4  -3  20        1.84        5.25      2.80 o 
  -3  -3  20       24.40       25.87      3.37 o 
  -2  -3  20        0.14       -1.30      1.55 o 
  -1  -3  20       33.27       31.57      2.62 o 
   0  -3  20        1.19        0.73      1.65 o 
   1  -3  20       67.44       68.25      6.05 o 
   2  -3  20        1.77       -0.29      2.60 o 
   3  -3  20       62.66       61.61      5.95 o 
   4  -3  20       12.06       12.29      2.84 o 
   5  -3  20        6.91        3.62      2.90 o 
  -4  -2  20        0.40       -2.17      2.17 o 
  -3  -2  20       67.75       68.81      4.74 o 
  -2  -2  20        0.28       -1.44      1.44 o 
  -1  -2  20      129.21      138.65      4.36 o 
   0  -2  20        3.97        4.43      1.86 o 
   1  -2  20       18.55       22.35      2.69 o 
   2  -2  20        0.21       -1.81      1.81 o 
   3  -2  20       54.75       54.20      3.91 o 
   4  -2  20       39.99       40.04      3.60 o 
   5  -2  20        0.96       -2.58      2.58 o 
  -4  -1  20        0.24        0.23      2.35 o 
  -3  -1  20       11.98        9.54      2.84 o 
  -2  -1  20       35.61       34.81      3.65 o 
  -1  -1  20        9.63       12.31      1.91 o 
   0  -1  20       90.79       80.89      5.25 o 
   1  -1  20       18.70       19.30      2.57 o 
   2  -1  20       10.89       14.28      2.07 o 
   3  -1  20        1.10       -0.70      2.23 o 
   4  -1  20       27.46       28.18      3.24 o 
   5  -1  20        0.42        0.64      2.12 o 
   6  -1  20       11.16        9.69      3.04 o 
  -4   0  20       10.79       18.40      4.67 o 
  -3   0  20        0.01        0.95      2.39 o 
  -2   0  20       55.15       61.50      3.50 o 
  -1   0  20        0.52       -1.10      1.91 o 
   0   0  20      138.98      123.23      4.12 o 
   1   0  20       25.78       26.11      2.01 o 
   2   0  20        0.48       -1.41      1.41 o 
   3   0  20        9.32        5.40      2.07 o 
   4   0  20      100.25      104.92      6.32 o 
   5   0  20        0.26       -1.38      2.04 o 
   6   0  20        6.62       11.48      4.74 o 
   7   0  20        0.22       -1.75      2.44 o 
  -4   1  20       24.96       23.34      3.31 o 
  -3   1  20        9.89        9.41      2.58 o 
  -2   1  20       72.96       78.96      3.92 o 
  -1   1  20       25.15       32.39      2.77 o 
   0   1  20      208.88      227.62      6.14 o 
   1   1  20       44.82       46.80      2.78 o 
   2   1  20       30.03       27.34      2.82 o 
   3   1  20        2.81        2.56      1.91 o 
   4   1  20      121.34      116.04      7.12 o 
   5   1  20       16.74        8.85      2.38 o 
   6   1  20       44.67       52.13      6.46 o 
   7   1  20      143.21      158.45      6.88 o 
  -4   2  20       50.05       49.04      5.23 o 
  -3   2  20       39.01       40.60      2.97 o 
  -2   2  20       22.59       28.83      3.25 o 
  -1   2  20       16.19       17.59      2.23 o 
   0   2  20       22.52       22.01      3.24 o 
   1   2  20      316.15      300.49      6.48 o 
   2   2  20      235.58      219.26      6.13 o 
   3   2  20        7.30       10.36      2.22 o 
   4   2  20       96.21       98.75      4.92 o 
   5   2  20      212.86      225.66      8.37 o 
   6   2  20       35.96       37.13      3.88 o 
   7   2  20        1.06        0.40      2.60 o 
  -3   3  20      107.81      114.73     10.18 o 
  -2   3  20       67.72       60.99      4.50 o 
  -1   3  20       21.66       14.34      2.80 o 
   0   3  20      141.43      138.87      5.81 o 
   1   3  20      330.16      318.19      7.93 o 
   2   3  20        1.40       -0.56      1.76 o 
   3   3  20      327.26      303.26      8.26 o 
   4   3  20       10.04       14.23      2.47 o 
   5   3  20       18.04       20.00      2.75 o 
   6   3  20       12.28       13.26      3.07 o 
   7   3  20        2.20        3.73      3.05 o 
  -3   4  20        5.40        5.71      2.51 o 
  -2   4  20        6.18        5.90      2.44 o 
  -1   4  20       34.02       31.20      3.43 o 
   0   4  20       17.27       18.21      4.73 o 
   1   4  20        3.83       -1.87      1.87 o 
   2   4  20      114.12      118.66      4.74 o 
   3   4  20      128.60      116.71      4.76 o 
   4   4  20       17.00       15.62      2.53 o 
   5   4  20        0.94        0.51      1.81 o 
   6   4  20       45.62       60.37      4.71 o 
   7   4  20        1.96        3.58      3.17 o 
   8   4  20        1.02       -0.79      2.51 o 
  -2   5  20        2.63        3.39      2.71 o 
  -1   5  20        0.27       -2.17      2.35 o 
   0   5  20       20.44       19.53      5.42 o 
   1   5  20       99.52      100.42      7.01 o 
   2   5  20       81.28       78.06      6.94 o 
   3   5  20        3.21        1.14      2.14 o 
   4   5  20       95.26      100.23      4.84 o 
   5   5  20        4.76        7.46      2.71 o 
   6   5  20       32.09       27.57      3.40 o 
   7   5  20        0.78       -0.16      2.35 o 
   8   5  20        4.06        4.25      4.20 o 
  -2   6  20        3.71        2.71      2.54 o 
  -1   6  20       11.98       10.98      2.95 o 
   0   6  20       31.55       30.68      3.79 o 
   1   6  20       24.33       19.71      2.75 o 
   2   6  20        3.40        5.92      2.19 o 
   3   6  20       15.86       19.91      2.75 o 
   4   6  20       63.75       60.54      4.01 o 
   5   6  20        4.20        7.34      2.71 o 
   6   6  20        0.52       -0.52      2.24 o 
   7   6  20       15.93       21.45      3.35 o 
  -1   7  20        8.05        7.09      3.04 o 
   0   7  20       11.20       12.54      3.20 o 
   1   7  20       37.41       36.70      3.85 o 
   2   7  20        3.16        1.71      1.99 o 
   3   7  20       18.80       20.78      2.84 o 
   4   7  20       14.60       19.59      2.75 o 
   5   7  20       48.57       55.77      8.35 o 
   6   7  20        1.94        0.95      2.31 o 
   7   7  20        6.51        6.71      2.80 o 
   0   8  20        0.00       -0.55      2.95 o 
   1   8  20       11.74       17.31      2.90 o 
   2   8  20        6.82        3.75      2.08 o 
   3   8  20        9.58        5.77      2.67 o 
   4   8  20        4.87        8.82      2.95 o 
   5   8  20       65.52       67.13      7.83 o 
   6   8  20        2.11       -0.64      2.60 o 
   2   9  20        6.21        5.42      2.50 o 
   3   9  20        0.20       -1.98      2.12 o 
   4   9  20       30.67       36.80      4.14 o 
   5   9  20        2.71        1.23      2.71 o 
  -2  -4  21        2.70        5.18      2.49 o 
  -1  -4  21       28.70       29.03      2.71 o 
   0  -4  21        2.23        0.77      2.05 o 
   1  -4  21        8.22       11.70      2.55 o 
   2  -4  21        1.27        7.40      3.20 o 
  -3  -3  21       36.13       45.18      3.68 o 
  -2  -3  21        5.88        1.77      1.70 o 
  -1  -3  21       47.47       49.84      3.69 o 
   0  -3  21        5.77        7.35      2.06 o 
   1  -3  21        1.35        0.77      2.31 o 
   2  -3  21        7.04        0.56      3.07 o 
   3  -3  21       32.07       36.34      3.60 o 
   4  -3  21       13.57       15.79      3.15 o 
  -3  -2  21       15.81       18.16      3.26 o 
  -2  -2  21       19.56       16.68      2.16 o 
  -1  -2  21        0.34        1.84      1.67 o 
   0  -2  21        2.43        7.85      1.96 o 
   1  -2  21        0.15       -1.94      1.94 o 
   2  -2  21      162.55      161.46      6.68 o 
   3  -2  21        2.11       -1.84      1.84 o 
   4  -2  21       61.16       77.02      4.74 o 
   5  -2  21        3.53        2.49      2.95 o 
  -3  -1  21       23.61       24.58      3.90 o 
  -2  -1  21       14.75       18.38      2.85 o 
  -1  -1  21        3.03        2.06      1.60 o 
   0  -1  21       70.32       68.77      4.84 o 
   1  -1  21       20.87       23.83      3.68 o 
   2  -1  21        0.60        1.45      1.67 o 
   3  -1  21       57.49       58.83      4.06 o 
   4  -1  21       75.62       79.75      5.55 o 
   5  -1  21        5.97        4.37      2.53 o 
  -3   0  21       12.09       13.67      3.37 o 
  -2   0  21       14.15       15.22      3.33 o 
  -1   0  21       28.63       33.23      3.22 o 
   0   0  21        7.90        6.66      2.85 o 
   1   0  21        9.60        9.88      2.28 o 
   2   0  21       36.99       40.67      3.37 o 
   3   0  21       92.45       93.45      6.59 o 
   4   0  21       32.12       32.76      3.56 o 
   5   0  21        3.18        7.25      2.58 o 
   6   0  21        2.72        7.93      5.50 o 
  -3   1  21       13.54       19.29      3.59 o 
  -2   1  21        6.01        8.72      1.96 o 
  -1   1  21       49.44       57.82      3.60 o 
   0   1  21        4.11        6.82      1.99 o 
   1   1  21      119.28      119.98      4.11 o 
   2   1  21       76.98       69.39      3.44 o 
   3   1  21        0.42       -0.48      1.94 o 
   4   1  21       34.93       36.24      3.37 o 
   5   1  21      101.99      103.51      7.21 o 
   6   1  21        7.51        3.70      2.71 o 
  -3   2  21        4.53        6.72      2.35 o 
  -2   2  21       20.77       24.00      4.20 o 
  -1   2  21        3.00        4.38      2.44 o 
   0   2  21        0.02       -1.85      1.85 o 
   1   2  21        0.32       -0.86      1.55 o 
   2   2  21       26.03       24.28      2.32 o 
   3   2  21       94.79       93.31      5.99 o 
   4   2  21       98.95       89.02      6.14 o 
   5   2  21        0.04       -1.70      2.07 o 
   6   2  21       30.95       31.97      6.42 o 
   7   2  21       17.79       22.23      4.08 o 
  -3   3  21       23.39       28.78      3.44 o 
  -2   3  21       19.10       23.56      3.35 o 
  -1   3  21        3.56        2.63      2.35 o 
   0   3  21       17.13       18.86      5.17 o 
   1   3  21       51.88       51.09      3.68 o 
   2   3  21       30.95       29.04      3.00 o 
   3   3  21       12.02       13.78      2.47 o 
   4   3  21       16.63       18.72      3.29 o 
   5   3  21        3.95       -1.23      2.04 o 
   6   3  21        0.18        1.44      2.49 o 
   7   3  21        8.21       10.04      3.96 o 
  -2   4  21       15.23       21.75      3.31 o 
  -1   4  21        2.22        1.55      2.44 o 
   0   4  21       31.47       33.25      3.79 o 
   1   4  21        0.00        0.23      1.91 o 
   2   4  21        1.73       -1.32      1.91 o 
   3   4  21       12.25        8.59      2.26 o 
   4   4  21       27.62       33.24      3.23 o 
   5   4  21       25.06       26.28      2.98 o 
   6   4  21        7.99       12.71      2.90 o 
   7   4  21        0.08       -2.34      2.35 o 
  -2   5  21        0.00        0.51      2.60 o 
  -1   5  21       14.64        6.18      2.80 o 
   0   5  21        6.71        1.23      3.20 o 
   1   5  21       95.80       99.10      4.92 o 
   2   5  21        6.40       10.65      2.35 o 
   3   5  21      100.71      111.87      5.25 o 
   4   5  21       18.67       18.15      2.69 o 
   5   5  21        6.85       14.74      3.21 o 
   6   5  21        9.17        9.27      2.95 o 
   7   5  21        0.77       -0.39      2.38 o 
  -1   6  21      108.59      125.84      6.75 o 
   0   6  21        0.03       -1.81      3.35 o 
   1   6  21       16.25       11.70      3.39 o 
   2   6  21        0.29        3.24      2.16 o 
   3   6  21       15.58       11.65      2.50 o 
   4   6  21        5.81       -2.03      2.04 o 
   5   6  21       33.29       38.94      4.02 o 
   6   6  21        1.03        1.23      2.49 o 
   7   6  21        0.51       -0.52      2.44 o 
   0   7  21       43.42       44.63      4.63 o 
   1   7  21        0.74        3.49      2.85 o 
   2   7  21        2.52        3.06      2.22 o 
   3   7  21       28.00       29.65      3.23 o 
   4   7  21        0.21       -0.31      2.94 o 
   5   7  21        9.52        3.28      2.71 o 
   6   7  21        2.72       -1.55      3.41 o 
   2   8  21        3.09        3.35      2.07 o 
   3   8  21       38.31       33.55      4.29 o 
   4   8  21       11.38        7.87      2.80 o 
   5   8  21        7.04        7.47      2.95 o 
  -1  -3  22        0.62       -1.70      1.70 o 
   0  -3  22       11.81       19.68      2.48 o 
   1  -3  22       23.85       23.57      2.89 o 
   2  -3  22       62.56       54.46      4.90 o 
  -2  -2  22       18.09       23.84      2.47 o 
  -1  -2  22        0.17       -1.57      1.70 o 
   0  -2  22       40.09       44.32      3.04 o 
   1  -2  22        6.59       11.42      2.31 o 
   2  -2  22        8.31        7.13      3.07 o 
   3  -2  22       54.47       47.36      4.74 o 
   4  -2  22        2.83        2.89      2.66 o 
  -2  -1  22       87.01       84.36      4.26 o 
  -1  -1  22        0.61       -0.05      1.81 o 
   0  -1  22       12.98       11.85      2.76 o 
   1  -1  22       51.24       55.96      3.75 o 
   2  -1  22        5.24        6.55      3.16 o 
   3  -1  22        5.72        3.00      2.19 o 
   4  -1  22        5.38        7.50      2.50 o 
   5  -1  22       31.04       29.02      3.88 o 
  -3   0  22       17.93       24.08      7.85 o 
  -2   0  22        5.31        7.21      2.19 o 
  -1   0  22       21.89       17.42      2.44 o 
   0   0  22        9.32       18.00      2.45 o 
   1   0  22        2.63        1.11      1.99 o 
   2   0  22       13.94       17.95      2.75 o 
   3   0  22       11.68       13.73      2.75 o 
   4   0  22        2.46        4.50      2.40 o 
   5   0  22        0.12        0.56      4.54 o 
  -2   1  22        2.13        4.66      2.04 o 
  -1   1  22       66.93       77.24      4.23 o 
   0   1  22       10.92       16.13      2.40 o 
   1   1  22       16.04       17.55      2.45 o 
   2   1  22        9.79        4.70      1.75 o 
   3   1  22       25.00       22.74      2.84 o 
   4   1  22        3.48        4.17      2.44 o 
   5   1  22       28.60       34.00      3.44 o 
   6   1  22       29.50       36.02      6.17 o 
  -2   2  22       13.71       11.64      2.90 o 
  -1   2  22       99.21      100.57      5.62 o 
   0   2  22       21.79       19.35      3.16 o 
   1   2  22      151.33      153.92     10.81 o 
   2   2  22        2.36        5.53      2.12 o 
   3   2  22        6.53        8.11      2.41 o 
   4   2  22       34.18       50.29      3.84 o 
   5   2  22       28.57       29.74      3.23 o 
   6   2  22       16.25       22.56      3.79 o 
  -2   3  22        4.96       11.59      2.90 o 
  -1   3  22       19.77       18.15      3.16 o 
   0   3  22       70.66       80.25      5.34 o 
   1   3  22        4.40        4.93      4.65 o 
   2   3  22       33.64       40.93      3.37 o 
   3   3  22        6.03        6.97      2.19 o 
   4   3  22       21.22       25.84      3.06 o 
   5   3  22        2.45        1.70      2.44 o 
   6   3  22       16.00        8.51      3.17 o 
  -1   4  22        4.32        3.49      2.51 o 
   0   4  22       13.42        9.03      3.07 o 
   1   4  22        7.74        9.87      2.85 o 
   2   4  22       76.42       76.09      6.23 o 
   3   4  22        0.07        0.34      2.12 o 
   4   4  22       10.02        4.16      2.16 o 
   5   4  22       36.97       56.60      6.51 o 
   6   4  22        7.85       10.78      4.58 o 
  -1   5  22       10.35       13.67      3.46 o 
   0   5  22        0.11        1.05      2.95 o 
   1   5  22       51.45       58.12      4.74 o 
   2   5  22       49.24       58.14      4.08 o 
   3   5  22       30.36       38.63      3.37 o 
   4   5  22        9.16        9.39      2.61 o 
   5   5  22       27.32       31.66      3.79 o 
   6   5  22        3.22        4.88      2.71 o 
   0   6  22       34.32       30.87      3.88 o 
   1   6  22       17.83       16.68      3.43 o 
   2   6  22       17.45       17.59      3.00 o 
   3   6  22       76.25       83.55      4.77 o 
   4   6  22        2.42        2.86      2.76 o 
   5   6  22        0.00       -1.85      2.71 o 
   6   6  22       39.73       46.40      5.41 o 
   1   7  22       18.85       22.48      3.85 o 
   2   7  22        1.34        1.72      2.17 o 
   3   7  22       19.21       20.71      3.06 o 
   4   7  22       18.52       26.91      4.74 o 
   5   7  22        8.53        8.63      3.20 o 
   0  -2  23       17.63       10.86      2.76 o 
   1  -2  23        3.81        5.76      2.45 o 
   2  -2  23        0.64        3.23      3.07 o 
  -1  -1  23       33.34       39.08      3.35 o 
   0  -1  23        2.18        5.34      2.23 o 
   1  -1  23        0.82        4.52      2.23 o 
   2  -1  23        0.09       -2.05      2.71 o 
   3  -1  23       54.47       56.94      7.03 o 
  -1   0  23       24.38       28.12      4.90 o 
   0   0  23        0.01       -0.68      1.96 o 
   1   0  23        0.78        0.87      2.07 o 
   2   0  23        2.00       -1.20      2.05 o 
   3   0  23        2.23        5.13      2.50 o 
   4   0  23        3.95        5.92      2.57 o 
  -1   1  23       23.71       21.72      3.35 o 
   0   1  23       12.25        9.06      2.90 o 
   1   1  23       13.36       16.35      2.66 o 
   2   1  23        2.10        3.33      2.74 o 
   3   1  23        9.75        7.82      2.53 o 
   4   1  23        8.48       18.10      3.00 o 
   5   1  23       12.14       15.56      3.52 o 
  -1   2  23       14.35       24.79      3.52 o 
   0   2  23      139.88      146.68      6.60 o 
   1   2  23        0.02        0.13      2.59 o 
   2   2  23       10.95       19.02      3.20 o 
   3   2  23        0.06        0.66      2.04 o 
   4   2  23        3.17        5.67      2.53 o 
   5   2  23       11.84       21.25      3.67 o 
  -1   3  23        2.36        6.59      2.71 o 
   0   3  23        3.16        0.88      2.99 o 
   1   3  23       37.38       39.60      4.08 o 
   2   3  23        5.92        6.70      2.30 o 
   3   3  23        0.70       -1.57      1.99 o 
   4   3  23       19.83       22.34      3.06 o 
   5   3  23       15.79       17.19      3.40 o 
   0   4  23        3.57       -1.39      2.60 o 
   1   4  23       30.77       32.76      3.99 o 
   2   4  23        0.95        1.06      2.67 o 
   3   4  23        8.98        7.86      2.44 o 
   4   4  23        1.55        0.10      2.30 o 
   5   4  23        4.48        3.54      2.80 o 
   0   5  23       22.54       23.55      3.79 o 
   1   5  23       11.30       10.85      3.07 o 
   2   5  23        0.02       -0.38      2.12 o 
   3   5  23       19.67       21.55      5.87 o 
   4   5  23        2.60        2.15      2.35 o 
   5   5  23       58.85       58.23      4.96 o 
   2   6  23       53.33       52.97      4.86 o 
   3   6  23        0.58        1.07      2.23 o 
   4   6  23       73.88       81.00      5.70 o 
   5   6  23        8.68        1.23      2.85 o 
   0   0  24       43.26       60.15      4.03 o 
   1   0  24        3.11        4.01      2.18 o 
   2   0  24        1.04        1.45      2.09 o 
   3   0  24        9.40       15.12      3.60 o 
   0   1  24       35.09       49.49      4.71 o 
   1   1  24        0.11        3.26      2.80 o 
   2   1  24        5.49        4.47      3.16 o 
   3   1  24        0.59       -2.51      2.51 o 
   0   2  24       10.11        8.23      2.95 o 
   1   2  24        9.93       15.76      3.27 o 
   2   2  24        3.58        5.24      2.95 o 
   3   2  24       28.75       24.97      3.06 o 
   4   2  24       22.09       25.38      3.18 o 
   0   3  24        6.63        5.13      3.07 o 
   1   3  24        1.33       -0.38      2.60 o 
   2   3  24        6.63       12.95      3.20 o 
   3   3  24       29.10       29.55      3.46 o 
   4   3  24        1.47        0.66      3.20 o 
   1   4  24        2.22        5.97      2.98 o 
   2   4  24        5.24        3.65      4.06 o 
   3   4  24        0.89        0.16      2.63 o 
   4   4  24        0.47       -0.16      2.22 o 
   3   5  24       25.84       34.99      3.68 o 
                                                 
